# Supplementary material for: (2E)-1-(2,6-Dichloro-3-fluoro­phen­yl)-3-(4-fluoro­phen­yl)prop-2-en-1-one
Source: Acta Crystallogr Sect E Struct Rep Online. 2012 Jan 25;68(Pt 2):o512. doi: 10.1107/S1600536812002589 (PMC3275256; doi:10.1107/S1600536812002589)
Supplement: Supplementary file 1 [file e-68-0o512-sup1.cif]

##############################################################################
#                                                                            #
# This CIF contains the data in a paper accepted for publication in          #
# Acta Crystallographica Section E. It conforms to the requirements of       #
# Notes for Authors for Acta Crystallographica Section E, and has been       #
# peer reviewed under the auspices of the IUCr Commission on Journals.       #
#                                                                            #
# Full details of the Crystallographic Information File format               #
# are given in the paper "The Crystallographic Information File (CIF):       #
# a New Standard Archive File for Crystallography" by S. R. Hall, F. H.      #
# Allen and I. D. Brown [Acta Cryst. (1991), A47, 655-685].                  #
#                                                                            #
# The current version of the core CIF dictionary is obtainable from          #
# ftp://ftp.iucr.org/pub/cif_core.dic.                                       #
#                                                                            #
# Software is freely available for graphical display of the structure(s)     #
# in this CIF. For information consult the CIF software page                 #
# http://www.iucr.org/resources/cif/software.                                #
#                                                                            #
# This file may be used for bona fide research purposes within the           #
# scientific community so long as proper attribution is given to the journal # 
# article from which it was obtained.                                        #
#                                                                            #
##############################################################################
data_I
_audit_creation_method     SHELXL-97
_chemical_name_systematic
;
(2<i>E</i>)-1-(2,6-Dichloro-3-fluorophenyl)-3-(4-fluorophenyl)prop-2-en-1-one
;
_chemical_name_common
;
;
_chemical_formula_moiety     'C15 H8 Cl2 F2 O'
_chemical_formula_sum     'C15 H8 Cl2 F2 O'
_chemical_formula_iupac     'C15 H8 Cl2 F2 O'
_chemical_formula_weight     313.11
_chemical_melting_point     ?
_chemical_melting_point_gt     421
_chemical_melting_point_lt     424
_symmetry_cell_setting     monoclinic
_symmetry_space_group_name_H-M     'P 21/c'
_symmetry_space_group_name_Hall     '-P 2ybc'
loop_
    _symmetry_equiv_pos_as_xyz
    'x, y, z'
    '-x, y+1/2, -z+1/2'
    '-x, -y, -z'
    'x, -y-1/2, z-1/2'
_cell_length_a     12.2311(3)
_cell_length_b     10.3115(2)
_cell_length_c     11.2468(3)
_cell_angle_alpha     90.00
_cell_angle_beta     108.9350(10)
_cell_angle_gamma     90.00
_cell_volume     1341.70(6)
_cell_formula_units_Z     4
_cell_measurement_reflns_used     7019
_cell_measurement_theta_min     2.65
_cell_measurement_theta_max     28.23
_cell_measurement_temperature     200(2)
_exptl_crystal_description     'block'
_exptl_crystal_colour     'colourless'
_exptl_crystal_size_max     0.478
_exptl_crystal_size_mid     0.343
_exptl_crystal_size_min     0.273
_exptl_crystal_density_diffrn     1.550
_exptl_crystal_density_meas     ?
_exptl_crystal_density_method     'not measured'
_exptl_crystal_F_000     632
_exptl_absorpt_coefficient_mu     0.498
_exptl_absorpt_correction_type     multi-scan
_exptl_absorpt_process_details
;
(SADABS; Bruker, 2008)
;
_exptl_absorpt_correction_T_min     0.8247
_exptl_absorpt_correction_T_max     1.0000
_exptl_special_details     ?
_diffrn_ambient_temperature     200(2)
_diffrn_radiation_type     MoK\a
_diffrn_radiation_wavelength     0.71073
_diffrn_radiation_source     'fine-focus sealed tube'
_diffrn_radiation_monochromator     graphite
_diffrn_measurement_device_type     'Bruker APEXII CCD'
_diffrn_measurement_device     ?
_diffrn_measurement_method     '\f and \w scans'
_diffrn_reflns_number     12634
_diffrn_reflns_av_R_equivalents     0.0152
_diffrn_reflns_av_sigmaI/netI     0.0134
_diffrn_reflns_theta_min     2.65
_diffrn_reflns_theta_max     28.33
_diffrn_reflns_theta_full     28.33
_diffrn_measured_fraction_theta_max     0.996
_diffrn_measured_fraction_theta_full     0.996
_diffrn_reflns_limit_h_min     -16
_diffrn_reflns_limit_h_max     16
_diffrn_reflns_limit_k_min     -12
_diffrn_reflns_limit_k_max     13
_diffrn_reflns_limit_l_min     -13
_diffrn_reflns_limit_l_max     14
_refine_special_details
;
;
_reflns_number_total     3328
_reflns_number_gt     2724
_reflns_threshold_expression     I>2sigma(I)
_refine_ls_structure_factor_coef     Fsqd
_refine_ls_matrix_type     full
_refine_ls_R_factor_all     0.0444
_refine_ls_R_factor_gt     0.0350
_refine_ls_wR_factor_gt     0.0843
_refine_ls_wR_factor_ref     0.0915
_refine_ls_goodness_of_fit_ref     1.063
_refine_ls_restrained_S_all     1.063
_refine_ls_number_reflns     3328
_refine_ls_number_parameters     191
_refine_ls_number_restraints     0
_refine_ls_hydrogen_treatment     constr
_refine_ls_weighting_scheme     calc
_refine_ls_weighting_details
         'calc w=1/[\s^2^(Fo^2^)+(0.0346P)^2^+0.5003P] where P=(Fo^2^+2Fc^2^)/3'
_atom_sites_solution_hydrogens     geom
_atom_sites_solution_primary     direct
_atom_sites_solution_secondary     difmap
_refine_ls_shift/su_max     0.000
_refine_ls_shift/su_mean     0.000
_refine_diff_density_max     0.236
_refine_diff_density_min     -0.249
_refine_ls_extinction_method     none
_refine_ls_extinction_coef     ?
_refine_ls_abs_structure_Flack     ?
loop_
    _atom_type_symbol
    _atom_type_description
    _atom_type_scat_dispersion_real
    _atom_type_scat_dispersion_imag
    _atom_type_scat_source
    'C' 'C' 0.0033 0.0016
                         'International Tables Vol C Tables 4.2.6.8 and 6.1.1.4'
    'H' 'H' 0.0000 0.0000
                         'International Tables Vol C Tables 4.2.6.8 and 6.1.1.4'
    'Cl' 'Cl' 0.1484 0.1585
                         'International Tables Vol C Tables 4.2.6.8 and 6.1.1.4'
    'F' 'F' 0.0171 0.0103
                         'International Tables Vol C Tables 4.2.6.8 and 6.1.1.4'
    'O' 'O' 0.0106 0.0060
                         'International Tables Vol C Tables 4.2.6.8 and 6.1.1.4'
_computing_data_collection     'APEX2 (Bruker, 2010)'
_computing_cell_refinement     'SAINT (Bruker, 2010)'
_computing_data_reduction     'SAINT (Bruker, 2010)'
_computing_structure_solution     'SHELXS97 (Sheldrick, 2008)'
_computing_structure_refinement     'SHELXL97 (Sheldrick, 2008)'
_computing_molecular_graphics
             'ORTEP-3 (Farrugia, 1997) and Mercury (Macrae <i>et al.</i>, 2008)'
_computing_publication_material
                            'SHELXL97 (Sheldrick, 2008) and PLATON (Spek, 2009)'
loop_
    _atom_site_type_symbol
    _atom_site_label
    _atom_site_fract_x
    _atom_site_fract_y
    _atom_site_fract_z
    _atom_site_U_iso_or_equiv
    _atom_site_adp_type
    _atom_site_calc_flag
    _atom_site_refinement_flags
    _atom_site_occupancy
    _atom_site_symmetry_multiplicity
    _atom_site_disorder_assembly
    _atom_site_disorder_group
    Cl Cl1 0.55532(4) 0.18042(5) 0.01581(4) 0.05973(14) Uani d . 1 1 B .
    Cl Cl2 0.18584(5) 0.50107(5) -0.10590(5) 0.06391(15) Uani d . 1 1 B .
    F F1 -0.02753(11) -0.32385(11) -0.03660(13) 0.0767(4) Uani d . 1 1 . .
    O O1 0.33883(11) 0.32276(11) -0.25385(9) 0.0498(3) Uani d . 1 1 . .
    C C1 0.23362(12) 0.10980(13) -0.06621(12) 0.0366(3) Uani d . 1 1 . .
    H H1 0.2685 0.1527 0.0117 0.044 Uiso calc R 1 1 . .
    C C2 0.25296(12) 0.16144(14) -0.16699(12) 0.0378(3) Uani d . 1 1 . .
    H H2 0.2198 0.1204 -0.2462 0.045 Uiso calc R 1 1 . .
    C C3 0.32232(13) 0.27733(14) -0.16076(12) 0.0380(3) Uani d . 1 1 . .
    C C11 0.16497(12) -0.00496(13) -0.06298(13) 0.0362(3) Uani d . 1 1 . .
    C C12 0.16714(14) -0.05235(15) 0.05394(14) 0.0435(3) Uani d . 1 1 . .
    H H12 0.2129 -0.0095 0.1282 0.052 Uiso calc R 1 1 . .
    C C13 0.10377(16) -0.16073(16) 0.06360(16) 0.0522(4) Uani d . 1 1 . .
    H H13 0.1068 -0.1939 0.1434 0.063 Uiso calc R 1 1 . .
    C C14 0.03673(15) -0.21884(16) -0.04488(18) 0.0522(4) Uani d . 1 1 . .
    C C15 0.03053(15) -0.17524(16) -0.16235(17) 0.0515(4) Uani d . 1 1 . .
    H H15 -0.0173 -0.2177 -0.2358 0.062 Uiso calc R 1 1 . .
    C C16 0.09524(14) -0.06845(15) -0.17128(14) 0.0449(3) Uani d . 1 1 . .
    H H16 0.0925 -0.0375 -0.2518 0.054 Uiso calc R 1 1 . .
    C C21 0.37356(13) 0.34472(13) -0.03476(12) 0.0388(3) Uani d . 1 1 B .
    C C22 0.31594(15) 0.44789(15) -0.00230(14) 0.0448(3) Uani d . 1 1 . .
    C C24 0.46503(18) 0.47039(18) 0.19724(16) 0.0586(5) Uani d . 1 1 . .
    H H24 0.4956 0.5126 0.2762 0.070 Uiso calc R 1 1 A 1
    C C26 0.47854(14) 0.30709(15) 0.05110(13) 0.0434(3) Uani d . 1 1 . .
    C C231 0.36195(18) 0.50942(16) 0.11341(16) 0.0545(5) Uani d P 0.573(3) 1 B 1
    F F231 0.3031(2) 0.60294(18) 0.14524(19) 0.0723(7) Uani d P 0.573(3) 1 B 1
    C C251 0.52385(16) 0.36950(18) 0.16607(15) 0.0541(5) Uani d P 0.573(3) 1 B 1
    H H251 0.5959 0.3423 0.2235 0.065 Uiso calc PR 0.573(3) 1 B 1
    C C232 0.36195(18) 0.50942(16) 0.11341(16) 0.0545(5) Uani d P 0.427(3) 1 B 2
    H H252 0.3212 0.5795 0.1344 0.065 Uiso calc PR 0.427(3) 1 B 2
    C C252 0.52385(16) 0.36950(18) 0.16607(15) 0.0541(5) Uani d P 0.427(3) 1 B 2
    F F232 0.6202(2) 0.3318(3) 0.2413(2) 0.0763(10) Uani d P 0.427(3) 1 B 2
loop_
    _atom_site_aniso_label
    _atom_site_aniso_U_11
    _atom_site_aniso_U_22
    _atom_site_aniso_U_33
    _atom_site_aniso_U_12
    _atom_site_aniso_U_13
    _atom_site_aniso_U_23
    Cl1 0.0634(3) 0.0683(3) 0.0456(2) 0.0139(2) 0.01502(18) 0.00247(19)
    Cl2 0.0770(3) 0.0586(3) 0.0613(3) 0.0189(2) 0.0295(2) 0.0032(2)
    F1 0.0894(8) 0.0584(7) 0.0933(9) -0.0277(6) 0.0450(7) -0.0037(6)
    O1 0.0714(7) 0.0513(6) 0.0305(5) -0.0051(5) 0.0216(5) 0.0038(4)
    C1 0.0447(7) 0.0352(7) 0.0304(6) 0.0025(6) 0.0129(5) -0.0027(5)
    C2 0.0467(7) 0.0392(7) 0.0282(6) 0.0018(6) 0.0131(5) -0.0042(5)
    C3 0.0492(8) 0.0386(7) 0.0281(6) 0.0042(6) 0.0148(5) 0.0012(5)
    C11 0.0419(7) 0.0353(7) 0.0345(6) 0.0049(5) 0.0165(6) -0.0011(5)
    C12 0.0533(8) 0.0427(8) 0.0367(7) 0.0006(7) 0.0178(6) -0.0004(6)
    C13 0.0643(10) 0.0490(9) 0.0503(9) -0.0021(8) 0.0282(8) 0.0066(7)
    C14 0.0563(9) 0.0412(8) 0.0672(10) -0.0065(7) 0.0313(8) -0.0042(7)
    C15 0.0550(9) 0.0502(9) 0.0529(9) -0.0085(7) 0.0226(7) -0.0146(7)
    C16 0.0520(8) 0.0474(8) 0.0379(7) -0.0026(7) 0.0182(6) -0.0062(6)
    C21 0.0541(8) 0.0370(7) 0.0301(6) -0.0070(6) 0.0202(6) 0.0002(5)
    C22 0.0640(9) 0.0382(7) 0.0395(7) -0.0061(7) 0.0267(7) -0.0007(6)
    C24 0.0836(13) 0.0601(10) 0.0386(8) -0.0307(10) 0.0289(9) -0.0147(7)
    C26 0.0552(9) 0.0471(8) 0.0319(7) -0.0070(7) 0.0198(6) 0.0007(6)
    C231 0.0868(13) 0.0428(8) 0.0477(9) -0.0151(8) 0.0407(9) -0.0105(7)
    F231 0.1165(18) 0.0509(11) 0.0629(12) 0.0040(10) 0.0478(12) -0.0140(8)
    C251 0.0628(10) 0.0656(11) 0.0349(8) -0.0214(8) 0.0175(7) -0.0026(7)
    C232 0.0868(13) 0.0428(8) 0.0477(9) -0.0151(8) 0.0407(9) -0.0105(7)
    C252 0.0628(10) 0.0656(11) 0.0349(8) -0.0214(8) 0.0175(7) -0.0026(7)
    F232 0.0659(17) 0.113(2) 0.0383(13) -0.0239(16) 0.0011(11) -0.0047(13)
_geom_special_details
;
;
loop_
    _geom_bond_atom_site_label_1
    _geom_bond_atom_site_label_2
    _geom_bond_site_symmetry_2
    _geom_bond_distance
    _geom_bond_publ_flag
    Cl1 C26 . 1.7284(16) ?
    Cl2 C22 . 1.7284(18) ?
    F1 C14 . 1.3588(18) ?
    O1 C3 . 1.2220(16) ?
    C1 C2 . 1.3410(19) ?
    C1 C11 . 1.4582(19) ?
    C1 H1 . 0.9500 ?
    C2 C3 . 1.454(2) ?
    C2 H2 . 0.9500 ?
    C3 C21 . 1.5190(19) ?
    C11 C12 . 1.3950(19) ?
    C11 C16 . 1.402(2) ?
    C12 C13 . 1.384(2) ?
    C12 H12 . 0.9500 ?
    C13 C14 . 1.368(3) ?
    C13 H13 . 0.9500 ?
    C14 C15 . 1.374(2) ?
    C15 C16 . 1.379(2) ?
    C15 H15 . 0.9500 ?
    C16 H16 . 0.9500 ?
    C21 C26 . 1.388(2) ?
    C21 C22 . 1.389(2) ?
    C22 C231 . 1.392(2) ?
    C24 C231 . 1.367(3) ?
    C24 C251 . 1.373(3) ?
    C24 H24 . 0.9500 ?
    C26 C251 . 1.389(2) ?
    C231 F231 . 1.321(2) ?
    C251 H251 . 0.9500 ?
loop_
    _geom_angle_atom_site_label_1
    _geom_angle_atom_site_label_2
    _geom_angle_atom_site_label_3
    _geom_angle_site_symmetry_1
    _geom_angle_site_symmetry_3
    _geom_angle
    _geom_angle_publ_flag
    C2 C1 C11 . . 127.18(13) ?
    C2 C1 H1 . . 116.4 ?
    C11 C1 H1 . . 116.4 ?
    C1 C2 C3 . . 123.09(13) ?
    C1 C2 H2 . . 118.5 ?
    C3 C2 H2 . . 118.5 ?
    O1 C3 C2 . . 121.99(13) ?
    O1 C3 C21 . . 119.41(13) ?
    C2 C3 C21 . . 118.59(11) ?
    C12 C11 C16 . . 118.39(13) ?
    C12 C11 C1 . . 118.21(13) ?
    C16 C11 C1 . . 123.38(13) ?
    C13 C12 C11 . . 121.12(14) ?
    C13 C12 H12 . . 119.4 ?
    C11 C12 H12 . . 119.4 ?
    C14 C13 C12 . . 118.20(15) ?
    C14 C13 H13 . . 120.9 ?
    C12 C13 H13 . . 120.9 ?
    F1 C14 C13 . . 118.73(16) ?
    F1 C14 C15 . . 118.28(16) ?
    C13 C14 C15 . . 122.98(15) ?
    C14 C15 C16 . . 118.52(15) ?
    C14 C15 H15 . . 120.7 ?
    C16 C15 H15 . . 120.7 ?
    C15 C16 C11 . . 120.76(14) ?
    C15 C16 H16 . . 119.6 ?
    C11 C16 H16 . . 119.6 ?
    C26 C21 C22 . . 117.71(13) ?
    C26 C21 C3 . . 121.98(13) ?
    C22 C21 C3 . . 120.31(14) ?
    C21 C22 C231 . . 120.61(16) ?
    C21 C22 Cl2 . . 120.04(12) ?
    C231 C22 Cl2 . . 119.35(13) ?
    C231 C24 C251 . . 119.29(15) ?
    C231 C24 H24 . . 120.4 ?
    C251 C24 H24 . . 120.4 ?
    C21 C26 C251 . . 121.18(15) ?
    C21 C26 Cl1 . . 120.02(11) ?
    C251 C26 Cl1 . . 118.79(14) ?
    F231 C231 C24 . . 119.34(17) ?
    F231 C231 C22 . . 119.7(2) ?
    C24 C231 C22 . . 120.88(16) ?
    C24 C251 C26 . . 120.32(17) ?
    C24 C251 H251 . . 119.8 ?
    C26 C251 H251 . . 119.8 ?
loop_
    _geom_torsion_atom_site_label_1
    _geom_torsion_atom_site_label_2
    _geom_torsion_atom_site_label_3
    _geom_torsion_atom_site_label_4
    _geom_torsion_site_symmetry_1
    _geom_torsion_site_symmetry_2
    _geom_torsion_site_symmetry_3
    _geom_torsion_site_symmetry_4
    _geom_torsion
    _geom_torsion_publ_flag
    C11 C1 C2 C3 . . . . 179.51(13) ?
    C1 C2 C3 O1 . . . . 180.00(14) ?
    C1 C2 C3 C21 . . . . -1.2(2) ?
    C2 C1 C11 C12 . . . . 172.16(14) ?
    C2 C1 C11 C16 . . . . -9.1(2) ?
    C16 C11 C12 C13 . . . . 1.1(2) ?
    C1 C11 C12 C13 . . . . 179.87(14) ?
    C11 C12 C13 C14 . . . . -1.4(2) ?
    C12 C13 C14 F1 . . . . -178.78(15) ?
    C12 C13 C14 C15 . . . . 0.7(3) ?
    F1 C14 C15 C16 . . . . 179.77(15) ?
    C13 C14 C15 C16 . . . . 0.3(3) ?
    C14 C15 C16 C11 . . . . -0.6(2) ?
    C12 C11 C16 C15 . . . . -0.1(2) ?
    C1 C11 C16 C15 . . . . -178.78(14) ?
    O1 C3 C21 C26 . . . . -95.46(17) ?
    C2 C3 C21 C26 . . . . 85.68(17) ?
    O1 C3 C21 C22 . . . . 84.11(18) ?
    C2 C3 C21 C22 . . . . -94.75(16) ?
    C26 C21 C22 C231 . . . . -0.9(2) ?
    C3 C21 C22 C231 . . . . 179.49(13) ?
    C26 C21 C22 Cl2 . . . . 179.08(11) ?
    C3 C21 C22 Cl2 . . . . -0.51(18) ?
    C22 C21 C26 C251 . . . . 0.7(2) ?
    C3 C21 C26 C251 . . . . -179.74(13) ?
    C22 C21 C26 Cl1 . . . . -179.36(11) ?
    C3 C21 C26 Cl1 . . . . 0.22(19) ?
    C251 C24 C231 F231 . . . . 177.32(16) ?
    C251 C24 C231 C22 . . . . 0.3(2) ?
    C21 C22 C231 F231 . . . . -176.54(16) ?
    Cl2 C22 C231 F231 . . . . 3.5(2) ?
    C21 C22 C231 C24 . . . . 0.4(2) ?
    Cl2 C22 C231 C24 . . . . -179.57(13) ?
    C231 C24 C251 C26 . . . . -0.6(2) ?
    C21 C26 C251 C24 . . . . 0.1(2) ?
    Cl1 C26 C251 C24 . . . . -179.89(12) ?
loop_
    _geom_hbond_atom_site_label_D
    _geom_hbond_atom_site_label_H
    _geom_hbond_atom_site_label_A
    _geom_hbond_site_symmetry_A
    _geom_hbond_distance_DH
    _geom_hbond_distance_HA
    _geom_hbond_distance_DA
    _geom_hbond_angle_DHA
    C1 H1 O1 4_566 0.95 2.51 3.3982(16) 156.2
    C12 H12 O1 4_566 0.95 2.55 3.4266(19) 153.1
_iucr_refine_instructions_details
;
TITL ba503_s in P2(1)/c
CELL  0.71073   12.2311   10.3115   11.2468    90.000   108.935    90.000
ZERR  4           0.0003    0.0002    0.0003     0.000     0.001     0.000
LATT   1
SYMM             - X ,    0.50000 + Y ,    0.50000 - Z
SFAC  C  H Cl  F  O
UNIT    60   32   8   8   4
ACTA
BOND $H
CONF
HTAB
TEMP -73
EXYZ C231 C232
EXYZ C251 C252
EADP C231 C232
EADP C251 C252
EQIV $1 x,1/2-y,1/2+z
HTAB C1 O1_$1
HTAB C12 O1_$1
L.S. 10
FMAP 2
PLAN -5
WGHT    0.034600    0.500300
FVAR       0.29693   0.57308
CL1   3    0.555318    0.180420    0.015809    11.00000    0.06344    0.06826 =
         0.04557    0.00247    0.01502    0.01392
CL2   3    0.185838    0.501075   -0.105900    11.00000    0.07701    0.05858 =
         0.06125    0.00315    0.02946    0.01886
F1    4   -0.027530   -0.323850   -0.036601    11.00000    0.08942    0.05844 =
         0.09334   -0.00374    0.04496   -0.02775
O1    5    0.338827    0.322755   -0.253845    11.00000    0.07138    0.05130 =
         0.03047    0.00384    0.02164   -0.00514
C1    1    0.233616    0.109796   -0.066213    11.00000    0.04465    0.03524 =
         0.03036   -0.00270    0.01290    0.00249
AFIX  43
H1    2    0.268486    0.152705    0.011672    11.00000   -1.20000
AFIX   0
C2    1    0.252957    0.161443   -0.166990    11.00000    0.04674    0.03919 =
         0.02817   -0.00416    0.01312    0.00182
AFIX  43
H2    2    0.219780    0.120382   -0.246173    11.00000   -1.20000
AFIX   0
C3    1    0.322318    0.277330   -0.160764    11.00000    0.04917    0.03858 =
         0.02806    0.00121    0.01483    0.00417
C11   1    0.164969   -0.004960   -0.062983    11.00000    0.04189    0.03531 =
         0.03450   -0.00109    0.01654    0.00486
C12   1    0.167140   -0.052354    0.053941    11.00000    0.05331    0.04266 =
         0.03668   -0.00037    0.01775    0.00059
AFIX  43
H12   2    0.212887   -0.009515    0.128203    11.00000   -1.20000
AFIX   0
C13   1    0.103775   -0.160735    0.063596    11.00000    0.06430    0.04902 =
         0.05034    0.00662    0.02816   -0.00213
AFIX  43
H13   2    0.106774   -0.193863    0.143413    11.00000   -1.20000
AFIX   0
C14   1    0.036732   -0.218838   -0.044878    11.00000    0.05626    0.04122 =
         0.06717   -0.00416    0.03128   -0.00655
C15   1    0.030529   -0.175242   -0.162351    11.00000    0.05504    0.05020 =
         0.05294   -0.01458    0.02258   -0.00849
AFIX  43
H15   2   -0.017282   -0.217743   -0.235771    11.00000   -1.20000
AFIX   0
C16   1    0.095236   -0.068448   -0.171283    11.00000    0.05196    0.04743 =
         0.03786   -0.00616    0.01821   -0.00256
AFIX  43
H16   2    0.092539   -0.037525   -0.251754    11.00000   -1.20000
AFIX   0
C21   1    0.373560    0.344721   -0.034762    11.00000    0.05411    0.03696 =
         0.03009    0.00022    0.02021   -0.00701
C22   1    0.315938    0.447887   -0.002301    11.00000    0.06401    0.03820 =
         0.03948   -0.00067    0.02674   -0.00608
C24   1    0.465030    0.470391    0.197237    11.00000    0.08363    0.06014 =
         0.03858   -0.01474    0.02891   -0.03069
AFIX  43
H24   2    0.495646    0.512603    0.276198    11.00000   -1.20000
AFIX   0
C26   1    0.478542    0.307090    0.051095    11.00000    0.05525    0.04711 =
         0.03194    0.00069    0.01981   -0.00696
PART 1
C231  1    0.361948    0.509416    0.113410    21.00000    0.08680    0.04281 =
         0.04768   -0.01049    0.04072   -0.01510
F231  4    0.303078    0.602943    0.145239    21.00000    0.11648    0.05095 =
         0.06288   -0.01403    0.04776    0.00396
C251  1    0.523851    0.369504    0.166072    21.00000    0.06285    0.06560 =
         0.03492   -0.00258    0.01746   -0.02138
AFIX  43
H251  2    0.595886    0.342286    0.223452    21.00000   -1.20000
AFIX   0
PART 2
C232  1    0.361948    0.509416    0.113410   -21.00000    0.08680    0.04281 =
         0.04768   -0.01049    0.04072   -0.01510
AFIX  43
H252  2    0.321176    0.579457    0.134409   -21.00000   -1.20000
AFIX   0
C252  1    0.523851    0.369504    0.166072   -21.00000    0.06285    0.06560 =
         0.03492   -0.00258    0.01746   -0.02138
F232  4    0.620210    0.331814    0.241302   -21.00000    0.06594    0.11333 =
         0.03830   -0.00467    0.00110   -0.02385
PART 0
HKLF 4
REM  ba503_s in P2(1)/c
REM R1 =  0.0350 for   2724 Fo > 4sig(Fo)  and  0.0444 for all   3328 data
REM    191 parameters refined using      0 restraints
END
WGHT      0.0346      0.5002
REM Highest difference peak  0.236,  deepest hole -0.249,  1-sigma level  0.038
Q1    1   0.3487  0.3075 -0.0940  11.00000  0.05    0.24
Q2    1   0.1585 -0.0235 -0.0058  11.00000  0.05    0.24
Q3    1   0.4151  0.3202  0.0152  11.00000  0.05    0.24
Q4    1   0.0559 -0.2055 -0.0956  11.00000  0.05    0.23
Q5    1   0.4923  0.3403  0.1082  11.00000  0.05    0.22
;
data_global
_journal_date_recd_electronic     2012-01-13
_journal_date_accepted     2012-01-20
_journal_name_full     'Acta Crystallographica, Section E'
_journal_year     2012
_journal_volume     68
_journal_issue      2
_journal_page_first     o512
_journal_page_last     o512
_journal_paper_category     QO
_journal_paper_doi     10.1107/S1600536812002589
_journal_coeditor_code     WN2465
_publ_contact_author_name     'Dr Richard Betz'
_publ_contact_author_address
;
Department of Chemistry
Nelson Mandela Metropolitan University
Summerstrand Campus (South)
University Way
Summerstrand
PO Box 77000
Port Elizabeth 6031
South Africa
;
_publ_contact_author_email     'richard.betz@webmail.co.za'
_publ_contact_author_fax     '+27-41-504-4236'
_publ_contact_author_phone     '+27-41-504-4285'
_publ_section_title
;
(2<i>E</i>)-1-(2,6-Dichloro-3-fluorophenyl)-3-(4-fluorophenyl)prop-2-en-1-one
;
loop_
    _publ_author_name
    _publ_author_address
    'Betz, Richard'
;
Nelson Mandela Metropolitan University
Summerstrand Campus
Department of Chemistry
University Way
Summerstrand
PO Box 77000
Port Elizabeth 6031
South Africa
;
    'Gerber, Thomas'
;
Nelson Mandela Metropolitan University
Summerstrand Campus
Department of Chemistry
University Way
Summerstrand
PO Box 77000
Port Elizabeth 6031
South Africa
;
    'Hosten, Eric'
;
Nelson Mandela Metropolitan University
Summerstrand Campus
Department of Chemistry
University Way
Summerstrand
PO Box 77000
Port Elizabeth 6031
South Africa
;
    'Praveen, Aletti S.'
;
University of Mysore
Department of Studies in Chemistry
Manasagangotri
Mysore 570 006
India
;
    'Yathirajan, Hemmige S.'
;
University of Mysore
Department of Studies in Chemistry
Manasagangotri
Mysore 570 006
India
;
    'Narayana, Badiadka'
;
Mangalore University
Department of Studies in Chemistry
Mangalagangotri 574 199
India
;
