# Supplementary material for: (2E)-1-(2,6-Dichloro-3-fluoro­phen­yl)-3-(4-fluoro­phen­yl)prop-2-en-1-one
Source: Acta Crystallogr Sect E Struct Rep Online. 2012 Jan 25;68(Pt 2):o512. doi: 10.1107/S1600536812002589 (PMC3275256; doi:10.1107/S1600536812002589)
Supplement: Supplementary file 3 [file e-68-0o512-Isup3.hkl]

# 
# h,k,l, Fc-squared, Fo-squared, sigma(Fo-squared) and status flag 
# 
data_I
_shelx_title ' ba503_s in P2(1)/c' 
_shelx_refln_list_code          4 
_shelx_F_calc_maximum      106.35 
_exptl_crystal_F_000       632.00 
_reflns_d_resolution_high  0.7489 
 
loop_ 
 _symmetry_equiv_pos_as_xyz 
 'x, y, z' 
 '-x, y+1/2, -z+1/2' 
 '-x, -y, -z' 
 'x, -y-1/2, z-1/2' 
 
_cell_length_a    12.2311 
_cell_length_b    10.3115 
_cell_length_c    11.2468 
_cell_angle_alpha  90.000 
_cell_angle_beta  108.935 
_cell_angle_gamma  90.000 
 
_shelx_F_squared_multiplier     1.000 
 
loop_ 
 _refln_index_h 
 _refln_index_k 
 _refln_index_l 
 _refln_F_squared_calc 
 _refln_F_squared_meas 
 _refln_F_squared_sigma 
 _refln_observed_status 
   2   0   0      620.59      576.33      4.51 o 
   3   0   0      206.03      195.35      1.70 o 
   4   0   0      339.11      335.63      2.57 o 
   5   0   0      309.14      276.70      2.27 o 
   6   0   0     2500.39     2708.05     21.64 o 
   7   0   0       65.16       76.71      1.47 o 
   8   0   0      676.79      650.89     10.99 o 
   9   0   0      136.22      127.64      2.12 o 
  10   0   0      156.77      165.19      4.61 o 
  11   0   0      221.10      228.40      3.20 o 
  12   0   0        0.29        0.56      0.88 o 
  13   0   0        1.04        2.95      1.51 o 
  14   0   0      158.74      175.21      4.22 o 
  15   0   0       52.31       63.07      6.58 o 
   1   1   0      849.09      844.09      7.01 o 
   2   1   0     1656.11     1676.51      9.17 o 
   3   1   0     8247.26     8313.77    125.78 o 
   4   1   0     2310.75     2261.35     11.89 o 
   5   1   0     1323.58     1334.14      7.05 o 
   6   1   0      818.34      782.96      4.91 o 
   7   1   0       27.39       26.25      1.23 o 
   8   1   0       29.14       36.06      0.85 o 
   9   1   0       79.40       77.29      1.19 o 
  10   1   0        0.11        0.28      0.56 o 
  11   1   0        6.89        6.91      0.67 o 
  12   1   0      135.36      143.76      2.10 o 
  13   1   0       57.36       62.48      1.96 o 
  14   1   0       24.25       31.53      1.76 o 
  15   1   0        1.03        2.17      1.22 o 
   0   2   0        8.10        6.40      0.28 o 
   1   2   0     1070.67     1081.52      6.82 o 
   3   2   0    10125.01     9994.00    205.54 o 
   4   2   0     1152.55     1170.10      6.06 o 
   5   2   0      383.71      389.06      2.38 o 
   6   2   0      903.90      891.80      5.14 o 
   7   2   0      140.52      125.75      1.22 o 
   8   2   0      174.42      175.22      2.26 o 
   9   2   0      392.27      379.41      3.04 o 
  10   2   0      237.40      223.18      2.14 o 
  11   2   0      121.87      134.34      1.94 o 
  12   2   0       62.35       66.81      1.59 o 
  13   2   0        5.95        5.11      0.91 o 
  14   2   0        0.09        1.66      1.13 o 
  15   2   0        0.44        0.13      1.18 o 
   1   3   0      338.31      323.88      1.68 o 
   2   3   0      177.94      194.95      1.16 o 
   3   3   0       51.38       54.03      0.67 o 
   4   3   0      334.42      292.96      3.00 o 
   5   3   0      637.70      612.78      3.58 o 
   6   3   0      131.93      147.10      1.32 o 
   7   3   0       34.50       35.74      0.74 o 
   8   3   0       34.42       28.97      1.64 o 
   9   3   0       52.92       46.80      1.63 o 
  10   3   0       71.99       70.71      1.84 o 
  11   3   0       12.25       13.05      0.98 o 
  12   3   0        0.38       -0.08      0.79 o 
  13   3   0       27.84       23.59      1.31 o 
  14   3   0        5.19        3.99      1.16 o 
  15   3   0        3.75        4.61      1.21 o 
   0   4   0      267.68      251.48      1.97 o 
   1   4   0      669.75      682.74      3.28 o 
   2   4   0      505.34      498.48      2.69 o 
   3   4   0     1408.86     1371.69      8.10 o 
   4   4   0      544.91      604.10      4.31 o 
   5   4   0      709.79      711.85      4.90 o 
   6   4   0     1248.63     1248.73      9.66 o 
   7   4   0        3.91        4.25      0.51 o 
   8   4   0      887.42      887.68      6.54 o 
   9   4   0      193.63      189.30      2.33 o 
  10   4   0        9.18        6.90      1.12 o 
  11   4   0       13.85       12.22      0.90 o 
  12   4   0        9.91       10.54      0.94 o 
  13   4   0       24.63       25.40      1.41 o 
  14   4   0        2.32        1.93      1.10 o 
   1   5   0      331.86      372.74      2.23 o 
   2   5   0      532.37      519.31      3.01 o 
   3   5   0      463.83      476.24      3.25 o 
   4   5   0      153.44      133.34      1.25 o 
   5   5   0      148.97      147.36      1.41 o 
   6   5   0     1102.59     1064.36      7.20 o 
   7   5   0      249.28      249.98      2.22 o 
   8   5   0       58.15       48.13      1.10 o 
   9   5   0       24.94       24.17      1.58 o 
  10   5   0        8.27        5.96      1.21 o 
  11   5   0       20.97       17.68      1.37 o 
  12   5   0        8.15        4.12      0.93 o 
  13   5   0        1.77        2.39      0.90 o 
  14   5   0        0.47        1.26      1.29 o 
   0   6   0    10513.44    11012.01     76.63 o 
   1   6   0      173.09      182.42      1.42 o 
   2   6   0      332.63      356.59      2.35 o 
   3   6   0      344.72      323.07      5.59 o 
   4   6   0        0.87        0.29      0.39 o 
   5   6   0     1207.51     1263.82      8.45 o 
   6   6   0      221.84      213.13      2.19 o 
   7   6   0        3.69        4.76      0.53 o 
   8   6   0       40.89       44.39      1.99 o 
   9   6   0        0.43       -0.38      0.67 o 
  10   6   0       99.88      108.03      1.78 o 
  11   6   0      282.49      292.88      4.70 o 
  12   6   0       15.89       13.17      1.10 o 
  13   6   0        4.55        4.53      1.11 o 
   1   7   0        1.87        3.13      0.36 o 
   2   7   0      151.08      175.69      1.54 o 
   3   7   0      123.79      124.41      1.20 o 
   4   7   0      824.21      807.34      6.08 o 
   5   7   0      101.85      104.54      1.43 o 
   6   7   0        1.02        0.05      0.52 o 
   7   7   0       25.73       26.38      0.97 o 
   8   7   0       18.34       13.49      1.42 o 
   9   7   0       33.58       31.16      1.38 o 
  10   7   0       39.61       41.55      1.65 o 
  11   7   0       17.29       21.88      1.34 o 
  12   7   0       26.90       35.86      1.71 o 
  13   7   0       24.85       26.18      2.04 o 
   0   8   0      166.96      173.46      4.42 o 
   1   8   0       65.15       63.27      1.05 o 
   2   8   0     1106.25     1150.88      6.98 o 
   3   8   0      376.10      383.36      3.25 o 
   4   8   0        5.28        4.52      0.58 o 
   5   8   0      230.11      210.14      2.48 o 
   6   8   0       84.34       77.83      1.54 o 
   7   8   0       74.65       77.01      1.82 o 
   8   8   0        0.76        0.83      0.79 o 
   9   8   0      101.84      116.34      2.13 o 
  10   8   0       28.48       25.11      1.54 o 
  11   8   0        2.80        2.61      1.02 o 
  12   8   0        1.96        2.44      0.99 o 
   1   9   0        3.97        3.17      0.51 o 
   2   9   0       31.01       29.21      1.03 o 
   3   9   0       37.13       32.10      1.55 o 
   4   9   0       14.31       12.22      0.75 o 
   5   9   0       32.76       37.96      1.30 o 
   6   9   0       51.41       48.38      1.40 o 
   7   9   0        6.83        7.09      0.88 o 
   8   9   0       19.32       15.40      1.08 o 
   9   9   0        4.44        3.49      0.96 o 
  10   9   0        2.63        2.24      0.88 o 
  11   9   0        9.24        8.93      1.06 o 
   0  10   0      161.75      167.75      4.42 o 
   1  10   0        0.10       -0.87      0.87 o 
   2  10   0       19.96       16.26      1.16 o 
   3  10   0      113.34      108.55      1.62 o 
   4  10   0        7.20        2.69      0.71 o 
   5  10   0      126.46      122.69      2.15 o 
   6  10   0       24.57       25.17      1.36 o 
   7  10   0        2.90        0.72      0.78 o 
   8  10   0       69.31       75.55      1.69 o 
   9  10   0        4.19        2.76      0.90 o 
  10  10   0        1.61        1.28      0.94 o 
   1  11   0        8.30        6.81      1.24 o 
   2  11   0       85.38       78.73      2.32 o 
   3  11   0       27.69       24.05      1.76 o 
   4  11   0       15.61       11.26      0.96 o 
   5  11   0       14.52       12.53      0.99 o 
   6  11   0       43.79       48.34      1.46 o 
   7  11   0        0.12        0.11      0.84 o 
   8  11   0       17.88       15.84      1.03 o 
   9  11   0        0.07       -0.93      0.93 o 
   0  12   0      173.67      173.08      4.88 o 
   1  12   0       15.71       19.21      1.56 o 
   2  12   0        7.95        5.01      1.28 o 
   3  12   0        8.46        7.83      1.32 o 
   4  12   0       17.81       15.49      1.52 o 
   5  12   0       58.65       62.90      2.39 o 
   6  12   0        0.34        0.76      1.31 o 
   7  12   0        0.51        0.16      1.16 o 
   1  13   0        1.03        0.81      1.28 o 
   2  13   0       18.88       15.41      1.56 o 
   3  13   0        0.01       -0.93      1.32 o 
   4  13   0        1.18        0.34      1.87 o 
   5  13   0        2.88        3.12      1.44 o 
 -15   1   1       40.44       50.44      2.75 o 
 -14   1   1       17.33       12.55      1.23 o 
 -13   1   1       18.51       20.61      1.37 o 
 -12   1   1       47.34       42.87      1.32 o 
 -11   1   1        0.66       -0.57      0.57 o 
 -10   1   1      429.76      441.19      4.45 o 
  -9   1   1        9.57        9.96      0.54 o 
  -8   1   1       77.43       74.82      0.96 o 
  -7   1   1     1139.05     1183.23      7.23 o 
  -6   1   1      471.16      470.30      2.65 o 
  -5   1   1     2002.68     1991.25      9.94 o 
  -4   1   1     1145.35     1093.46      5.43 o 
  -3   1   1     4026.89     4125.53     19.92 o 
  -2   1   1      765.28      715.54      3.95 o 
  -1   1   1     1802.43     1847.73     13.18 o 
   0   1   1      642.31      663.82      3.68 o 
   1   1   1     1261.37     1257.33      6.99 o 
   2   1   1       40.65       47.21      0.54 o 
   3   1   1      681.81      718.24      3.95 o 
   4   1   1      802.98      782.58      4.34 o 
   5   1   1      552.79      552.42      4.04 o 
   6   1   1     2457.36     2520.03     17.27 o 
   7   1   1       16.15       21.00      0.82 o 
   8   1   1        8.69        6.50      0.55 o 
   9   1   1      260.05      258.69      2.49 o 
  10   1   1       79.56       71.49      1.30 o 
  11   1   1        3.22        0.07      0.66 o 
  12   1   1       11.72        8.87      0.93 o 
  13   1   1       15.19       15.42      1.26 o 
  14   1   1       10.87       11.52      1.30 o 
  15   1   1        9.72        7.43      2.36 o 
 -15   2   1       12.26       12.37      1.32 o 
 -14   2   1       43.87       48.73      2.32 o 
 -13   2   1       12.59       11.72      1.10 o 
 -12   2   1       98.62      105.78      1.82 o 
 -11   2   1       11.03        8.92      0.79 o 
 -10   2   1        3.17        2.56      0.47 o 
  -9   2   1      157.87      162.86      2.27 o 
  -8   2   1      209.75      218.80      1.75 o 
  -7   2   1     1200.63     1266.00      7.16 o 
  -6   2   1       53.22       56.09      0.72 o 
  -5   2   1        0.22        0.85      0.27 o 
  -4   2   1     1388.87     1450.76      8.17 o 
  -2   2   1       79.23       70.12      0.61 o 
  -1   2   1     2714.69     2697.06     14.26 o 
   0   2   1        0.39        2.28      0.20 o 
   1   2   1       61.07       66.68      0.65 o 
   2   2   1        6.89        5.48      0.25 o 
   3   2   1     1431.50     1452.09      7.88 o 
   4   2   1      348.41      416.86      2.61 o 
   5   2   1      563.79      503.08      3.74 o 
   6   2   1      594.59      574.38      4.27 o 
   7   2   1      476.43      496.67      3.95 o 
   8   2   1      247.04      255.45      2.27 o 
   9   2   1       11.49        9.97      0.65 o 
  10   2   1        0.23       -0.14      0.59 o 
  11   2   1        6.26        2.91      0.81 o 
  12   2   1       57.45       64.86      2.04 o 
  13   2   1        1.13       -0.91      0.91 o 
  14   2   1       14.54       14.38      1.31 o 
 -15   3   1        1.56        1.01      1.14 o 
 -14   3   1        2.69        3.52      1.53 o 
 -13   3   1       46.86       55.58      1.42 o 
 -12   3   1       96.46       97.69      1.74 o 
 -11   3   1       73.75       72.77      1.52 o 
 -10   3   1       65.47       63.74      1.39 o 
  -9   3   1      700.65      696.49      6.01 o 
  -8   3   1     2230.06     2331.90     15.27 o 
  -7   3   1        5.93        6.43      0.44 o 
  -6   3   1     1831.03     1947.29     12.76 o 
  -5   3   1      586.13      642.97      4.39 o 
  -4   3   1      920.85      985.70      5.97 o 
  -3   3   1      269.41      343.03      2.06 o 
  -2   3   1     6625.96     6677.03     37.18 o 
  -1   3   1      394.86      366.92      2.01 o 
   0   3   1     4147.29     4127.39     20.24 o 
   1   3   1      446.83      451.19      2.56 o 
   2   3   1     1941.54     1965.69     10.76 o 
   3   3   1     5444.46     5477.20     29.62 o 
   4   3   1      366.90      339.20      2.36 o 
   5   3   1     1399.78     1425.77      9.18 o 
   6   3   1       90.33       99.22      1.14 o 
   7   3   1      214.78      192.02      2.26 o 
   8   3   1       34.07       24.94      1.34 o 
   9   3   1      242.94      249.67      2.31 o 
  10   3   1       13.19       13.29      0.74 o 
  11   3   1       63.48       75.00      3.11 o 
  12   3   1        0.01        0.71      0.83 o 
  13   3   1       10.85        9.86      1.02 o 
  14   3   1        5.39        3.32      1.19 o 
 -15   4   1        0.39        0.60      1.11 o 
 -14   4   1        6.45        6.64      1.62 o 
 -13   4   1       60.48       66.94      1.52 o 
 -12   4   1       37.41       41.23      1.37 o 
 -11   4   1        0.72       -0.40      0.95 o 
 -10   4   1       28.27       28.02      1.15 o 
  -9   4   1      316.61      320.35      2.73 o 
  -8   4   1      250.48      246.87      2.55 o 
  -7   4   1      243.71      240.42      2.08 o 
  -6   4   1      719.15      751.78      5.17 o 
  -5   4   1     3618.76     3591.95     35.96 o 
  -4   4   1       12.05        8.94      0.80 o 
  -3   4   1     5148.88     5526.25     35.30 o 
  -2   4   1      483.86      502.79      2.79 o 
  -1   4   1        1.79        0.09      0.16 o 
   0   4   1       37.83       38.41      0.65 o 
   1   4   1      852.82      859.46      4.10 o 
   2   4   1      691.45      725.06      4.11 o 
   3   4   1     1400.70     1381.04      8.13 o 
   4   4   1      245.83      237.44      1.72 o 
   5   4   1     1221.67     1268.69      8.24 o 
   6   4   1      379.21      354.78      2.69 o 
   7   4   1      304.72      317.15      2.54 o 
   8   4   1       13.67       12.80      1.17 o 
   9   4   1       24.23       29.57      1.36 o 
  10   4   1      168.95      178.97      2.49 o 
  11   4   1       93.64       91.36      1.83 o 
  12   4   1       54.14       55.98      1.59 o 
  13   4   1       15.18       14.95      1.10 o 
  14   4   1        2.57        2.05      1.17 o 
 -14   5   1        1.50        0.97      1.21 o 
 -13   5   1        1.89        2.55      0.78 o 
 -12   5   1        0.69       -0.20      0.74 o 
 -11   5   1        0.29       -0.47      0.74 o 
 -10   5   1       89.34       89.41      1.96 o 
  -9   5   1       69.72       67.00      1.33 o 
  -8   5   1      236.07      234.00      2.14 o 
  -7   5   1      841.95      821.42      6.28 o 
  -6   5   1      103.40      104.85      1.50 o 
  -5   5   1     1554.44     1594.47     10.44 o 
  -4   5   1        3.84        4.95      0.67 o 
  -3   5   1      209.48      250.00      2.04 o 
  -2   5   1      818.53      776.09      5.11 o 
  -1   5   1      389.99      464.46      2.47 o 
   0   5   1      118.18      123.20      0.89 o 
   1   5   1     2909.67     2758.01     18.18 o 
   2   5   1      569.13      572.03      3.17 o 
   3   5   1      564.55      541.03      3.17 o 
   4   5   1       59.16       63.91      1.25 o 
   5   5   1      116.26      107.27      1.45 o 
   6   5   1      383.42      367.14      2.80 o 
   7   5   1      451.64      443.87      3.66 o 
   8   5   1        0.34        0.14      0.60 o 
   9   5   1      360.28      363.45      3.49 o 
  10   5   1      120.66      116.71      1.89 o 
  11   5   1        2.31       -0.13      1.00 o 
  12   5   1        5.08        5.45      0.95 o 
  13   5   1        1.73       -0.47      0.92 o 
  14   5   1        3.86        5.33      2.95 o 
 -14   6   1        1.67        2.66      0.97 o 
 -13   6   1       16.86       16.58      1.06 o 
 -12   6   1        0.34       -0.83      0.83 o 
 -11   6   1       35.55       29.71      1.33 o 
 -10   6   1        7.39        4.60      0.74 o 
  -9   6   1       59.67       56.76      1.90 o 
  -8   6   1       34.50       28.84      1.71 o 
  -7   6   1      357.22      338.28      3.63 o 
  -6   6   1      109.72      100.31      2.40 o 
  -5   6   1      270.16      265.78      2.36 o 
  -4   6   1       34.96       29.87      0.72 o 
  -3   6   1      460.16      472.50      3.85 o 
  -2   6   1        1.27        2.18      0.33 o 
  -1   6   1     1263.89     1395.24      7.43 o 
   0   6   1      283.17      296.05      3.30 o 
   1   6   1      782.00      816.51      5.54 o 
   2   6   1        0.73        0.10      0.33 o 
   3   6   1        9.15       10.77      0.44 o 
   4   6   1        0.05       -0.11      0.36 o 
   5   6   1      428.41      437.25      6.85 o 
   6   6   1      102.81       95.09      1.50 o 
   7   6   1      438.05      444.90      3.90 o 
   8   6   1       13.09       12.11      0.81 o 
   9   6   1        0.10        0.27      0.72 o 
  10   6   1       34.06       34.48      1.38 o 
  11   6   1        1.44        2.13      0.91 o 
  12   6   1       28.79       26.80      1.63 o 
  13   6   1       12.08       12.76      1.26 o 
 -13   7   1       19.60       26.03      1.49 o 
 -12   7   1       32.58       31.18      1.44 o 
 -11   7   1        0.98        0.56      0.88 o 
 -10   7   1       53.57       59.93      1.52 o 
  -9   7   1        6.32        3.61      0.73 o 
  -8   7   1        0.63       -0.53      1.05 o 
  -7   7   1       45.61       51.05      1.82 o 
  -6   7   1        3.14        1.57      0.46 o 
  -5   7   1      628.04      627.17      4.46 o 
  -4   7   1        4.55        1.93      0.44 o 
  -3   7   1      131.96      134.01      1.38 o 
  -2   7   1      145.30      142.33      1.28 o 
  -1   7   1        5.51        7.85      0.44 o 
   0   7   1      364.63      367.37      2.52 o 
   1   7   1      157.66      139.80      1.34 o 
   2   7   1      327.20      340.43      2.39 o 
   3   7   1        6.13        5.09      0.43 o 
   4   7   1      216.18      211.32      2.05 o 
   5   7   1      644.67      627.64      4.73 o 
   6   7   1       37.98       31.95      1.56 o 
   7   7   1        0.22       -0.22      0.62 o 
   8   7   1       42.03       45.59      1.27 o 
   9   7   1       76.64       80.69      1.83 o 
  10   7   1        8.77        7.20      1.13 o 
  11   7   1      121.97      135.38      2.44 o 
  12   7   1        1.36        1.99      1.13 o 
 -12   8   1        0.22        2.77      0.96 o 
 -11   8   1        0.18       -0.64      0.84 o 
 -10   8   1       21.25       17.51      1.05 o 
  -9   8   1        0.38       -0.61      0.76 o 
  -8   8   1        1.62        0.77      0.69 o 
  -7   8   1        0.38       -0.97      0.97 o 
  -6   8   1        6.30        6.09      0.67 o 
  -5   8   1        5.50        2.94      0.62 o 
  -4   8   1      152.80      157.69      1.64 o 
  -3   8   1       56.04       51.82      1.04 o 
  -2   8   1        3.81        2.01      0.52 o 
  -1   8   1      146.55      156.71      1.38 o 
   0   8   1      174.56      187.17      1.80 o 
   1   8   1       46.37       40.49      0.91 o 
   2   8   1       11.75       10.73      0.58 o 
   3   8   1       42.35       30.36      1.04 o 
   4   8   1        0.80       -0.02      0.66 o 
   5   8   1       50.15       50.96      1.38 o 
   6   8   1       85.60       85.29      1.90 o 
   7   8   1        6.03        3.89      0.79 o 
   8   8   1        4.00        0.54      0.82 o 
   9   8   1       21.60       16.11      1.12 o 
  10   8   1        2.21        1.50      0.97 o 
  11   8   1        1.75        1.59      1.04 o 
  12   8   1        0.39       -1.09      1.09 o 
 -11   9   1       38.61       48.46      1.63 o 
 -10   9   1        3.16        3.03      0.85 o 
  -9   9   1       20.71       20.84      1.83 o 
  -8   9   1       82.43       90.74      1.68 o 
  -7   9   1       15.91       15.86      0.92 o 
  -6   9   1        0.09       -0.65      0.65 o 
  -5   9   1       88.69       66.40      1.33 o 
  -4   9   1        1.53        0.98      0.61 o 
  -3   9   1      237.44      235.51      3.37 o 
  -2   9   1      207.90      212.66      2.45 o 
  -1   9   1       81.41       78.46      2.19 o 
   0   9   1      174.25      168.03      1.59 o 
   1   9   1       26.00       21.68      0.91 o 
   2   9   1       46.26       38.27      1.23 o 
   3   9   1      464.61      471.87      4.46 o 
   4   9   1       65.11       68.98      1.53 o 
   5   9   1       13.60       12.91      0.87 o 
   6   9   1        0.32        1.21      0.79 o 
   7   9   1       28.66       22.46      1.30 o 
   8   9   1       58.62       67.34      1.81 o 
   9   9   1        0.06       -0.93      0.93 o 
  10   9   1        0.01       -0.04      1.01 o 
  11   9   1       73.59       85.16      2.19 o 
 -10  10   1        7.74        8.66      1.01 o 
  -9  10   1       22.25       22.82      2.27 o 
  -8  10   1       51.37       47.62      1.46 o 
  -7  10   1        3.48        2.96      0.94 o 
  -6  10   1        6.58        5.61      1.21 o 
  -5  10   1       87.79       85.34      1.74 o 
  -4  10   1       17.94       16.73      1.18 o 
  -3  10   1       34.33       32.11      1.54 o 
  -2  10   1        2.27        0.00      0.71 o 
  -1  10   1       18.54       16.69      1.29 o 
   0  10   1       16.66       16.55      1.09 o 
   1  10   1       73.34       69.06      1.46 o 
   2  10   1       82.00       84.09      1.56 o 
   3  10   1      137.21      131.13      2.04 o 
   4  10   1       68.61       75.31      1.63 o 
   5  10   1       78.98       85.03      2.22 o 
   6  10   1        0.32        0.86      0.82 o 
   7  10   1       22.89       18.58      2.19 o 
   8  10   1       30.43       32.08      1.54 o 
   9  10   1        1.56        0.46      0.98 o 
  10  10   1        0.04        0.55      1.82 o 
  -9  11   1       16.85       15.21      1.17 o 
  -8  11   1        8.94        5.55      1.01 o 
  -7  11   1       19.50       22.44      1.31 o 
  -6  11   1        1.20        0.91      0.85 o 
  -5  11   1       93.77       99.45      2.32 o 
  -4  11   1       20.47       18.95      1.15 o 
  -3  11   1        0.12       -0.54      0.91 o 
  -2  11   1       29.13       35.32      1.88 o 
  -1  11   1      131.01      128.40      3.86 o 
   0  11   1        0.00       -1.03      1.08 o 
   1  11   1      112.18      118.19      2.81 o 
   2  11   1        2.54        0.72      1.21 o 
   3  11   1       17.03       17.73      1.27 o 
   4  11   1        6.00        5.21      0.90 o 
   5  11   1        9.57       10.88      1.02 o 
   6  11   1       40.99       43.84      2.05 o 
   7  11   1       22.07       23.69      2.54 o 
   8  11   1        0.00       -0.99      0.99 o 
  -7  12   1       23.55       26.35      3.01 o 
  -6  12   1       11.13       11.72      1.44 o 
  -5  12   1       47.87       48.11      2.23 o 
  -4  12   1       74.94       77.68      3.86 o 
  -3  12   1       46.55       51.87      2.26 o 
  -2  12   1        0.78        0.57      1.16 o 
  -1  12   1       48.67       47.49      2.55 o 
   0  12   1        0.00        0.31      1.24 o 
   1  12   1       36.67       28.56      2.09 o 
   2  12   1        1.42        1.76      1.20 o 
   3  12   1       17.75       14.89      1.22 o 
   4  12   1       24.73       30.76      1.83 o 
   5  12   1       26.55       28.28      1.74 o 
   6  12   1       49.12       55.76      2.02 o 
   7  12   1        0.56        0.34      1.18 o 
  -5  13   1       58.11       65.13      2.64 o 
  -4  13   1        0.35        0.90      1.36 o 
  -3  13   1        0.88       -0.04      1.28 o 
  -2  13   1       15.64       11.12      1.47 o 
  -1  13   1       23.85       26.37      2.00 o 
   0  13   1        8.04        8.96      1.59 o 
   1  13   1        1.11        0.96      1.32 o 
   2  13   1       13.22        8.54      1.40 o 
   3  13   1        0.17       -0.40      1.28 o 
   4  13   1       15.26       14.45      1.63 o 
 -16   0   2        3.00        3.18      3.18 o 
 -15   0   2        7.60        8.67      1.68 o 
 -14   0   2       10.09       10.97      1.66 o 
 -13   0   2       21.96       29.00      2.16 o 
 -12   0   2      137.75      137.66      3.27 o 
 -11   0   2      120.14      118.80      2.16 o 
 -10   0   2       85.44       82.54      1.56 o 
  -9   0   2       90.31       82.97      1.31 o 
  -8   0   2      716.90      677.57      5.06 o 
  -7   0   2       90.45       79.69      1.05 o 
  -6   0   2      681.81      629.63      4.85 o 
  -5   0   2      723.89      713.74      5.10 o 
  -4   0   2     4519.40     4336.84     28.31 o 
  -3   0   2      479.33      490.85      3.26 o 
  -2   0   2      144.98      130.58      1.01 o 
  -1   0   2     3664.32     3622.74     39.02 o 
   1   0   2     7922.46     8069.02     86.21 o 
   2   0   2     5900.92     5965.44     45.68 o 
   3   0   2     3854.49     3958.83     30.82 o 
   4   0   2      366.99      360.04      5.17 o 
   5   0   2     1625.14     1664.86     18.08 o 
   6   0   2      381.27      453.38      5.61 o 
   7   0   2     1395.41     1342.04     28.58 o 
   8   0   2      318.77      309.91      4.33 o 
   9   0   2        0.48       -1.13      1.13 o 
  10   0   2      103.94      111.07      2.31 o 
  11   0   2       10.71        8.32      1.12 o 
  12   0   2        0.52        2.64      1.14 o 
  13   0   2       57.74       60.11      2.91 o 
  14   0   2        1.76        3.80      1.78 o 
 -15   1   2       20.40       20.22      1.36 o 
 -14   1   2        3.26        2.93      1.05 o 
 -13   1   2       61.92       68.30      2.19 o 
 -12   1   2        7.38        8.65      0.71 o 
 -11   1   2      259.37      270.51      2.88 o 
 -10   1   2       87.44       86.02      1.13 o 
  -9   1   2      180.89      183.97      1.47 o 
  -8   1   2      287.10      263.12      1.83 o 
  -7   1   2      336.65      324.97      1.85 o 
  -6   1   2      624.82      594.75      3.08 o 
  -5   1   2      765.48      742.87      3.96 o 
  -4   1   2       90.41      106.99      0.71 o 
  -3   1   2       15.48       11.86      0.31 o 
  -2   1   2     7889.73     8015.29     91.71 o 
  -1   1   2     1031.38     1050.01      6.18 o 
   0   1   2       33.30       32.91      0.47 o 
   1   1   2      185.28      204.42      1.27 o 
   3   1   2      725.36      706.79      3.95 o 
   4   1   2     1789.68     1796.23     12.56 o 
   5   1   2        0.28        0.32      0.44 o 
   6   1   2     1269.99     1307.17     10.22 o 
   7   1   2      208.20      216.74      2.32 o 
   8   1   2       28.64       29.86      1.37 o 
   9   1   2       11.52        9.30      0.71 o 
  10   1   2      100.41       92.23      1.50 o 
  11   1   2      193.25      196.80      2.27 o 
  12   1   2      166.68      182.58      2.48 o 
  13   1   2        0.76        0.46      1.11 o 
  14   1   2        0.01       -0.77      1.20 o 
 -15   2   2        0.60        1.30      1.12 o 
 -14   2   2        0.02        0.39      0.99 o 
 -13   2   2        6.04        5.81      1.01 o 
 -12   2   2       31.10       31.86      1.11 o 
 -11   2   2       54.40       52.11      1.19 o 
 -10   2   2      322.44      330.39      2.79 o 
  -9   2   2       77.20       75.01      1.06 o 
  -8   2   2        3.87        6.94      0.55 o 
  -7   2   2      257.48      227.39      1.74 o 
  -6   2   2      711.54      785.56      4.88 o 
  -5   2   2      672.17      659.40      3.64 o 
  -4   2   2      109.59      106.93      0.98 o 
  -3   2   2     1309.97     1317.16      8.30 o 
  -1   2   2       41.46       42.69      0.78 o 
   0   2   2      207.14      177.32      1.12 o 
   1   2   2     1165.78     1157.94      6.54 o 
   2   2   2      403.09      451.90      2.59 o 
   3   2   2       30.82       26.90      0.60 o 
   4   2   2     4163.72     4328.23     30.10 o 
   5   2   2       36.27       24.40      1.08 o 
   6   2   2     1327.89     1328.86     10.39 o 
   7   2   2        4.99        4.53      0.58 o 
   8   2   2        0.03       -0.59      0.59 o 
   9   2   2      472.03      482.35      4.12 o 
  10   2   2       33.01       34.55      1.14 o 
  11   2   2        0.66       -0.01      0.81 o 
  12   2   2      111.67      110.26      2.04 o 
  13   2   2       15.35       14.28      1.10 o 
  14   2   2        6.50        6.34      1.31 o 
 -15   3   2       23.01       22.50      2.30 o 
 -14   3   2        8.41        9.61      1.17 o 
 -13   3   2        0.05       -0.41      0.69 o 
 -12   3   2        0.08       -0.63      0.63 o 
 -11   3   2       17.70       11.02      0.71 o 
 -10   3   2        9.18        8.91      0.65 o 
  -9   3   2      141.63      142.93      1.48 o 
  -8   3   2       32.07       38.21      1.70 o 
  -7   3   2       63.25       57.69      0.81 o 
  -6   3   2        6.33        8.51      0.50 o 
  -5   3   2      538.34      553.70      3.50 o 
  -4   3   2     1247.94     1291.47      7.95 o 
  -3   3   2      302.11      311.22      2.30 o 
  -2   3   2     1818.69     1817.00     11.16 o 
  -1   3   2     1618.85     1619.32      9.69 o 
   0   3   2      323.27      330.66      2.17 o 
   1   3   2      383.95      379.42      2.22 o 
   2   3   2       52.57       55.79      0.65 o 
   3   3   2        1.56        1.88      0.28 o 
   4   3   2       88.84      105.05      1.19 o 
   5   3   2       30.89       33.03      0.99 o 
   6   3   2        9.91        6.01      0.77 o 
   7   3   2       18.87       12.83      1.45 o 
   8   3   2       20.78       23.04      1.08 o 
   9   3   2        0.47        0.61      0.66 o 
  10   3   2      222.82      226.52      2.34 o 
  11   3   2        0.00       -0.43      0.77 o 
  12   3   2        1.60        1.71      0.89 o 
  13   3   2        0.09        0.42      1.03 o 
  14   3   2        2.03        1.37      1.23 o 
 -15   4   2        4.24        4.30      1.12 o 
 -14   4   2        0.24       -0.11      1.04 o 
 -13   4   2       58.71       64.01      1.47 o 
 -12   4   2        4.75        3.09      0.70 o 
 -11   4   2       13.17       10.77      0.72 o 
 -10   4   2        9.92       13.02      0.70 o 
  -9   4   2      130.51      117.72      1.36 o 
  -8   4   2      552.20      545.81      3.69 o 
  -7   4   2      850.07      872.78      5.50 o 
  -6   4   2       84.00       86.15      1.37 o 
  -5   4   2     1151.93     1174.36      7.12 o 
  -4   4   2        4.72       -0.14      0.48 o 
  -3   4   2       61.49       50.78      1.19 o 
  -2   4   2     3387.53     3556.37     22.85 o 
  -1   4   2      281.74      236.77      1.40 o 
   0   4   2       93.82       97.84      0.76 o 
   1   4   2     1540.06     1558.93      8.46 o 
   2   4   2      467.74      494.03      3.33 o 
   3   4   2      338.33      366.76      2.85 o 
   4   4   2      141.77      138.32      1.44 o 
   5   4   2      295.30      309.29      2.58 o 
   6   4   2      233.60      232.56      3.06 o 
   7   4   2      460.95      445.24      3.75 o 
   8   4   2       17.68       23.11      1.10 o 
   9   4   2      799.70      824.28      6.43 o 
  10   4   2        0.03       -0.79      0.79 o 
  11   4   2        2.63        1.13      0.86 o 
  12   4   2       53.88       60.92      1.73 o 
  13   4   2        0.91        0.32      0.98 o 
 -14   5   2        0.02       -0.43      1.12 o 
 -13   5   2        0.07       -0.58      0.73 o 
 -12   5   2       14.82       14.29      0.84 o 
 -11   5   2       88.87       85.54      1.46 o 
 -10   5   2        5.75        5.43      0.96 o 
  -9   5   2      217.72      210.36      2.07 o 
  -8   5   2      683.30      694.72      4.58 o 
  -7   5   2       39.05       38.61      1.76 o 
  -6   5   2       14.80        9.76      0.61 o 
  -5   5   2      100.43      110.34      1.11 o 
  -4   5   2      114.43      131.61      1.14 o 
  -3   5   2       12.61        9.37      0.97 o 
  -2   5   2       32.23       41.74      0.91 o 
  -1   5   2        3.68        5.29      0.31 o 
   0   5   2        0.22       -0.23      0.23 o 
   1   5   2      156.93      162.07      1.28 o 
   2   5   2      352.58      351.28      5.03 o 
   3   5   2       42.31       42.86      0.87 o 
   4   5   2        6.05        4.17      0.43 o 
   5   5   2        0.93        0.42      0.64 o 
   6   5   2     1728.77     1748.87     12.48 o 
   7   5   2       81.17       71.86      1.28 o 
   8   5   2       25.39       29.54      1.42 o 
   9   5   2       40.63       43.96      1.85 o 
  10   5   2       58.13       60.43      1.55 o 
  11   5   2       16.13       17.99      1.45 o 
  12   5   2        8.53        6.54      1.02 o 
  13   5   2        4.12        1.98      1.00 o 
 -14   6   2        0.25       -0.36      1.01 o 
 -13   6   2        0.09        0.18      0.90 o 
 -12   6   2       71.24       74.09      1.67 o 
 -11   6   2      189.12      189.96      2.14 o 
 -10   6   2      123.79      115.11      1.96 o 
  -9   6   2       74.49       89.28      1.67 o 
  -8   6   2      468.55      458.23      3.55 o 
  -7   6   2       72.97       56.73      1.53 o 
  -6   6   2       85.18       78.00      1.87 o 
  -5   6   2      117.37      122.36      1.36 o 
  -4   6   2     1047.11      976.34      7.09 o 
  -3   6   2        0.19       -0.36      0.36 o 
  -2   6   2      164.87      166.25      1.60 o 
  -1   6   2      618.04      628.55      4.20 o 
   0   6   2      869.94      908.97      5.60 o 
   1   6   2      538.92      514.31      3.36 o 
   2   6   2     1367.93     1376.26      9.80 o 
   3   6   2     1384.64     1384.39      9.88 o 
   4   6   2      673.97      682.62      5.32 o 
   5   6   2        0.04        0.78      0.92 o 
   6   6   2       33.09       38.63      1.07 o 
   7   6   2      517.19      544.08      4.47 o 
   8   6   2       17.41       12.94      0.95 o 
   9   6   2        0.47       -0.04      0.77 o 
  10   6   2       41.23       46.86      1.77 o 
  11   6   2       31.59       33.36      1.69 o 
  12   6   2        0.88       -1.01      1.01 o 
  13   6   2        6.18        2.25      1.17 o 
 -13   7   2        0.93        2.51      1.03 o 
 -12   7   2        0.98       -0.77      0.93 o 
 -11   7   2      191.91      195.57      2.46 o 
 -10   7   2        3.70        3.25      0.78 o 
  -9   7   2       45.67       41.32      1.24 o 
  -8   7   2      403.98      381.28      3.53 o 
  -7   7   2        8.58       10.52      0.68 o 
  -6   7   2      296.75      285.42      2.50 o 
  -5   7   2       91.53       85.31      1.22 o 
  -4   7   2       69.92       58.23      1.00 o 
  -3   7   2      118.15      118.71      1.38 o 
  -2   7   2       13.01        6.59      0.47 o 
  -1   7   2      177.74      184.15      1.53 o 
   0   7   2      304.42      307.23      2.32 o 
   1   7   2      284.09      282.97      2.24 o 
   2   7   2      239.18      226.37      1.93 o 
   3   7   2        7.38        6.21      0.65 o 
   4   7   2     1275.10     1253.02     11.19 o 
   5   7   2       27.14       29.63      1.05 o 
   6   7   2      241.67      225.98      2.73 o 
   7   7   2        7.28        5.94      0.85 o 
   8   7   2       24.88       22.80      1.18 o 
   9   7   2       26.79       29.46      1.45 o 
  10   7   2        1.26        3.48      1.02 o 
  11   7   2       23.66       27.47      1.59 o 
  12   7   2       36.64       38.38      1.85 o 
 -13   8   2       31.26       28.56      3.80 o 
 -12   8   2       28.22       28.80      1.54 o 
 -11   8   2        0.05       -0.89      0.89 o 
 -10   8   2       98.17      106.17      2.57 o 
  -9   8   2        4.56        4.27      0.77 o 
  -8   8   2       44.20       45.75      1.61 o 
  -7   8   2      758.39      759.79      8.82 o 
  -6   8   2        6.58        3.33      0.79 o 
  -5   8   2      100.67       83.03      1.49 o 
  -4   8   2      140.79      140.59      1.64 o 
  -3   8   2      257.45      266.61      2.20 o 
  -2   8   2     1750.96     1796.76     12.76 o 
  -1   8   2        0.03        0.22      0.27 o 
   0   8   2      128.91      124.07      1.41 o 
   1   8   2      856.25      847.87      5.83 o 
   2   8   2        8.27        8.89      0.52 o 
   3   8   2       28.83       35.85      2.24 o 
   4   8   2      738.12      763.22      5.86 o 
   5   8   2       15.73       17.38      1.12 o 
   6   8   2       49.16       49.04      1.44 o 
   7   8   2        3.78        1.97      0.81 o 
   8   8   2       70.35       72.60      1.85 o 
   9   8   2       43.18       41.01      1.66 o 
  10   8   2       11.32        8.82      1.13 o 
  11   8   2        0.04        0.02      1.09 o 
 -12   9   2       23.67       25.72      2.64 o 
 -11   9   2        8.78        7.18      1.03 o 
 -10   9   2        0.00       -1.10      1.10 o 
  -9   9   2       14.58       13.67      1.03 o 
  -8   9   2        4.96        3.49      0.84 o 
  -7   9   2        0.75       -0.15      0.75 o 
  -6   9   2        7.72        7.34      0.79 o 
  -5   9   2        6.89        2.99      0.71 o 
  -4   9   2       83.95       66.68      1.42 o 
  -3   9   2       66.47       63.41      1.41 o 
  -2   9   2       69.65       68.62      1.41 o 
  -1   9   2       34.09       25.90      1.60 o 
   0   9   2       53.88       48.54      1.52 o 
   1   9   2        6.18        5.57      0.76 o 
   2   9   2      244.07      252.87      2.81 o 
   3   9   2        0.03        0.39      0.70 o 
   4   9   2        0.01       -0.70      0.70 o 
   5   9   2        0.01       -0.74      0.74 o 
   6   9   2        1.23        0.72      0.80 o 
   7   9   2        0.33       -0.84      0.84 o 
   8   9   2        0.44       -0.91      0.91 o 
   9   9   2        0.35       -0.97      0.97 o 
  10   9   2       14.94       17.61      1.30 o 
 -11  10   2        0.22       -1.20      1.32 o 
 -10  10   2        2.44        1.50      1.01 o 
  -9  10   2       25.83       31.99      1.62 o 
  -8  10   2       22.72       25.63      1.38 o 
  -7  10   2       69.41       68.77      2.38 o 
  -6  10   2       84.55       91.15      2.62 o 
  -5  10   2       92.49       95.03      1.76 o 
  -4  10   2      460.74      441.14      4.32 o 
  -3  10   2       44.77       51.18      1.45 o 
  -2  10   2      163.92      161.64      2.64 o 
  -1  10   2       54.09       56.81      1.40 o 
   0  10   2       20.03       19.57      1.97 o 
   1  10   2       54.53       48.68      1.56 o 
   2  10   2      377.63      389.54      7.39 o 
   3  10   2      171.11      185.59      3.71 o 
   4  10   2       22.95       21.46      2.21 o 
   5  10   2        1.68        0.33      1.29 o 
   6  10   2        0.18       -0.84      0.84 o 
   7  10   2       50.36       55.35      1.92 o 
   8  10   2        2.21        1.64      0.95 o 
   9  10   2       22.57       23.01      2.50 o 
  -9  11   2       11.28        8.60      1.08 o 
  -8  11   2       15.51       14.72      1.08 o 
  -7  11   2        0.15       -0.46      0.87 o 
  -6  11   2        6.64        2.13      0.89 o 
  -5  11   2        4.18        2.16      0.87 o 
  -4  11   2       19.07       13.12      0.96 o 
  -3  11   2        0.00       -0.64      0.85 o 
  -2  11   2        6.31        5.79      1.93 o 
  -1  11   2        3.28        1.68      1.11 o 
   0  11   2        1.73       -0.06      0.87 o 
   1  11   2        4.36        3.14      0.98 o 
   2  11   2       26.82       25.98      1.92 o 
   3  11   2       94.82      116.48      2.89 o 
   4  11   2        0.17        1.32      1.00 o 
   5  11   2       11.56       11.53      1.18 o 
   6  11   2       18.61       15.61      1.70 o 
   7  11   2        2.91        3.88      1.22 o 
   8  11   2        2.06        2.81      1.50 o 
  -7  12   2       14.77       14.45      1.28 o 
  -6  12   2        0.21       -1.13      1.17 o 
  -5  12   2       14.48       15.07      1.42 o 
  -4  12   2       40.87       40.48      2.10 o 
  -3  12   2        7.05        3.01      1.23 o 
  -2  12   2        6.38        5.88      1.28 o 
  -1  12   2       56.45       53.88      2.24 o 
   0  12   2        3.09        3.20      1.16 o 
   1  12   2       18.91       20.09      1.39 o 
   2  12   2      111.69      121.68      2.49 o 
   3  12   2       63.61       62.90      1.99 o 
   4  12   2       67.65       78.95      2.18 o 
   5  12   2        0.10        0.15      1.11 o 
   6  12   2        6.06        4.72      1.27 o 
  -5  13   2        6.23        6.79      1.50 o 
  -4  13   2        0.20       -1.22      1.28 o 
  -3  13   2        0.69        0.86      1.28 o 
  -2  13   2       10.06        6.67      1.42 o 
  -1  13   2       11.56       10.87      1.48 o 
   0  13   2        0.33       -0.87      1.32 o 
   1  13   2        3.64        3.91      1.36 o 
   2  13   2       23.03       17.37      1.68 o 
   3  13   2        3.33        2.57      1.16 o 
 -16   1   3        0.96        0.38      1.14 o 
 -15   1   3        9.69       13.27      1.24 o 
 -14   1   3       15.00       11.42      1.14 o 
 -13   1   3       10.00        8.10      1.05 o 
 -12   1   3       29.23       29.86      1.49 o 
 -11   1   3      241.05      238.80      3.26 o 
 -10   1   3      429.10      461.02      3.94 o 
  -9   1   3      623.30      639.91      4.17 o 
  -8   1   3      445.85      438.19      2.93 o 
  -7   1   3      343.75      319.83      2.04 o 
  -6   1   3      461.62      458.06      2.96 o 
  -5   1   3        8.94       12.65      0.42 o 
  -4   1   3     1876.77     1795.83      9.62 o 
  -3   1   3     5673.49     5934.86     31.47 o 
  -2   1   3     4057.45     4195.15     23.00 o 
  -1   1   3     1384.18     1484.11      8.19 o 
   0   1   3     2008.98     1945.87     13.92 o 
   1   1   3     3129.79     3070.61     17.77 o 
   2   1   3     2803.01     2756.26     15.19 o 
   3   1   3     1558.80     1726.79     12.05 o 
   4   1   3      995.64     1022.12      8.05 o 
   5   1   3      328.12      311.56      2.93 o 
   6   1   3       77.17       83.69      1.36 o 
   7   1   3       10.16        7.09      0.66 o 
   8   1   3      179.34      170.72      2.14 o 
   9   1   3      134.50      130.63      1.96 o 
  10   1   3        2.76        2.62      0.81 o 
  11   1   3        0.82       -0.76      0.76 o 
  12   1   3       34.02       33.65      1.53 o 
  13   1   3        0.00       -0.60      1.15 o 
  14   1   3        5.17        6.58      1.36 o 
 -16   2   3        9.05       10.72      2.20 o 
 -15   2   3       12.48       12.27      1.23 o 
 -14   2   3       15.36       14.50      1.15 o 
 -13   2   3        2.06        1.33      0.92 o 
 -12   2   3       22.27       15.05      0.86 o 
 -11   2   3        9.80        8.83      0.96 o 
 -10   2   3       27.94       31.37      1.07 o 
  -9   2   3        0.05        0.57      0.58 o 
  -8   2   3       47.22       47.46      0.88 o 
  -7   2   3     1141.05     1144.39      7.61 o 
  -6   2   3      936.45      929.10      5.71 o 
  -5   2   3     1441.61     1497.54      8.54 o 
  -4   2   3     1185.22     1219.66      7.38 o 
  -3   2   3      897.63      941.06      6.23 o 
  -2   2   3     1971.65     2007.51     11.97 o 
  -1   2   3      168.22      194.54      1.21 o 
   0   2   3      725.31      769.30      4.22 o 
   1   2   3     5938.53     6004.27     32.56 o 
   2   2   3     2732.02     2865.32     15.75 o 
   3   2   3      156.95      108.17      1.20 o 
   4   2   3      108.40       94.92      1.32 o 
   5   2   3      139.55      110.58      1.47 o 
   6   2   3      113.67      112.37      1.95 o 
   7   2   3       47.97       47.32      1.49 o 
   8   2   3        0.39        3.51      0.70 o 
   9   2   3      184.29      177.37      2.31 o 
  10   2   3        5.83        3.64      0.79 o 
  11   2   3       23.45       27.88      1.40 o 
  12   2   3       31.84       33.85      1.59 o 
  13   2   3        6.51       10.08      1.31 o 
 -15   3   3        5.72        5.08      1.13 o 
 -14   3   3       40.64       43.39      1.75 o 
 -13   3   3        0.59       -0.60      0.87 o 
 -12   3   3       62.07       64.81      1.46 o 
 -11   3   3       26.28       24.59      1.11 o 
 -10   3   3        9.30        7.95      0.70 o 
  -9   3   3      767.75      773.74      5.42 o 
  -8   3   3      446.12      474.55      3.47 o 
  -7   3   3      887.22      917.38      6.21 o 
  -6   3   3     1744.46     1680.43     10.93 o 
  -5   3   3     3482.88     3779.88     28.42 o 
  -4   3   3      458.62      411.27      4.02 o 
  -3   3   3       96.62       88.52      0.96 o 
  -2   3   3      361.97      368.62      2.48 o 
  -1   3   3    11311.14    11160.10    102.13 o 
   0   3   3      261.70      295.19      1.79 o 
   1   3   3       34.31       38.95      0.72 o 
   2   3   3      189.65      175.02      1.46 o 
   3   3   3      100.04      111.63      1.25 o 
   4   3   3      679.92      654.28      5.78 o 
   5   3   3      171.99      148.33      2.11 o 
   6   3   3       34.53       27.07      1.70 o 
   7   3   3     1372.83     1347.14     10.70 o 
   8   3   3      361.32      339.42      3.42 o 
   9   3   3      273.01      273.94      3.04 o 
  10   3   3        4.78        3.13      0.77 o 
  11   3   3        1.16       -0.43      0.88 o 
  12   3   3        0.32        0.57      0.96 o 
  13   3   3       12.49       15.35      1.39 o 
 -15   4   3       16.59       16.61      1.29 o 
 -14   4   3       23.08       24.63      1.69 o 
 -13   4   3        0.13       -0.47      0.77 o 
 -12   4   3       27.13       29.94      1.25 o 
 -11   4   3        0.06       -0.66      0.66 o 
 -10   4   3       41.94       37.16      1.15 o 
  -9   4   3       86.57       79.78      1.94 o 
  -8   4   3      280.57      269.09      2.92 o 
  -7   4   3        1.35        0.70      0.62 o 
  -6   4   3      887.57      893.81      7.10 o 
  -5   4   3     5792.10     5884.17     61.62 o 
  -4   4   3     1579.14     1609.78     13.27 o 
  -3   4   3     1201.80     1305.39     10.83 o 
  -2   4   3      263.88      275.83      2.38 o 
  -1   4   3       65.56       87.34      0.89 o 
   0   4   3       88.86       77.93      0.77 o 
   1   4   3      120.74      110.10      1.07 o 
   2   4   3        5.51        7.74      0.38 o 
   3   4   3     2683.01     2699.25     20.92 o 
   4   4   3      684.36      672.38      5.57 o 
   5   4   3      293.63      291.83      2.86 o 
   6   4   3        0.03       -0.44      1.20 o 
   7   4   3       48.81       53.29      1.36 o 
   8   4   3       41.68       47.47      2.13 o 
   9   4   3       99.32       91.96      1.66 o 
  10   4   3        4.06        1.70      0.95 o 
  11   4   3       10.44        8.96      1.01 o 
  12   4   3       59.21       63.79      1.80 o 
  13   4   3       14.38       15.72      1.22 o 
 -15   5   3       19.60       27.24      1.88 o 
 -14   5   3        3.50        1.11      1.08 o 
 -13   5   3        0.14        0.43      0.79 o 
 -12   5   3        1.98        2.19      0.77 o 
 -11   5   3      219.89      212.52      2.72 o 
 -10   5   3       68.33       85.03      1.50 o 
  -9   5   3       43.57       39.44      1.09 o 
  -8   5   3      697.20      694.52      4.90 o 
  -7   5   3        0.46       -0.64      0.64 o 
  -6   5   3        2.27        2.08      0.70 o 
  -5   5   3      125.58      121.22      1.61 o 
  -4   5   3     2500.82     2553.11     31.24 o 
  -3   5   3     3298.90     3398.22     22.33 o 
  -2   5   3      997.43      988.41      7.69 o 
  -1   5   3       46.67       50.98      0.70 o 
   0   5   3      441.69      416.22      2.84 o 
   1   5   3      613.28      572.78      4.22 o 
   2   5   3      537.18      518.04      4.37 o 
   3   5   3      111.52      136.36      1.66 o 
   4   5   3        0.67        1.99      0.51 o 
   5   5   3       84.53       80.46      1.41 o 
   6   5   3       37.07       35.05      1.21 o 
   7   5   3      161.18      153.89      1.92 o 
   8   5   3      190.04      182.23      3.29 o 
   9   5   3      373.21      399.53      4.27 o 
  10   5   3        8.51        5.29      1.01 o 
  11   5   3       18.89       18.31      1.14 o 
  12   5   3        0.01        0.38      0.99 o 
  13   5   3        0.12       -0.51      2.72 o 
 -14   6   3        0.52       -0.27      1.15 o 
 -13   6   3        6.19        4.89      0.95 o 
 -12   6   3       13.89       15.20      1.08 o 
 -11   6   3       36.54       30.11      1.23 o 
 -10   6   3        2.82        1.37      0.64 o 
  -9   6   3        5.02        2.77      0.83 o 
  -8   6   3      101.69       98.50      1.46 o 
  -7   6   3      117.65      104.95      1.28 o 
  -6   6   3        5.78        4.66      0.65 o 
  -5   6   3      110.24      107.94      1.18 o 
  -4   6   3       22.83       20.19      0.66 o 
  -3   6   3       29.69       26.53      0.70 o 
  -2   6   3       18.83       23.35      0.76 o 
  -1   6   3        9.43       12.09      0.63 o 
   0   6   3        1.80        1.87      0.64 o 
   1   6   3        0.23        0.25      0.39 o 
   2   6   3        9.06        6.50      0.68 o 
   3   6   3        4.28        2.33      0.53 o 
   4   6   3      137.85      118.08      2.70 o 
   5   6   3       21.13       29.93      1.57 o 
   6   6   3       68.58       69.68      1.35 o 
   7   6   3        0.01        0.14      1.15 o 
   8   6   3       21.37       21.28      2.16 o 
   9   6   3       28.49       27.14      1.50 o 
  10   6   3       62.42       69.48      1.73 o 
  11   6   3        2.88        1.84      0.95 o 
  12   6   3        3.94        0.77      1.13 o 
 -13   7   3        0.37        0.97      0.96 o 
 -12   7   3       16.81       11.79      1.05 o 
 -11   7   3      162.19      150.09      2.67 o 
 -10   7   3        8.49        1.66      0.75 o 
  -9   7   3       38.99       40.86      1.33 o 
  -8   7   3       68.98       64.81      1.46 o 
  -7   7   3        0.60        2.72      0.67 o 
  -6   7   3      142.72      138.28      1.53 o 
  -5   7   3        0.01       -0.38      0.38 o 
  -4   7   3      176.03      167.72      1.69 o 
  -3   7   3      405.97      409.28      3.32 o 
  -2   7   3      220.83      230.57      2.22 o 
  -1   7   3       88.36       88.26      1.17 o 
   0   7   3       60.84       50.35      0.87 o 
   1   7   3       82.87       84.05      1.20 o 
   2   7   3       49.72       52.86      1.06 o 
   3   7   3      379.91      375.85      3.21 o 
   4   7   3        3.77        1.54      1.02 o 
   5   7   3      120.72      117.27      1.61 o 
   6   7   3       12.63       12.05      0.89 o 
   7   7   3       92.37       91.18      1.83 o 
   8   7   3        1.71        1.03      0.86 o 
   9   7   3        6.74        6.45      1.03 o 
  10   7   3       10.38       10.90      1.12 o 
  11   7   3        0.00       -1.06      1.06 o 
 -13   8   3       30.73       28.02      2.02 o 
 -12   8   3        0.09       -0.21      0.93 o 
 -11   8   3        0.42       -0.85      0.85 o 
 -10   8   3       27.00       18.71      1.16 o 
  -9   8   3        7.75        3.84      0.79 o 
  -8   8   3       11.26        9.12      0.80 o 
  -7   8   3       24.04       17.29      0.97 o 
  -6   8   3       17.52       13.87      0.90 o 
  -5   8   3        0.07        1.75      0.65 o 
  -4   8   3       12.94       14.12      0.64 o 
  -3   8   3       41.68       45.07      1.10 o 
  -2   8   3       67.22       61.43      1.78 o 
  -1   8   3        0.12       -0.46      0.46 o 
   0   8   3        5.89        6.18      0.54 o 
   1   8   3      737.88      750.39      8.67 o 
   2   8   3       37.41       41.27      1.11 o 
   3   8   3       19.19       17.03      0.91 o 
   4   8   3        0.01        0.22      0.64 o 
   5   8   3        9.52        7.61      0.85 o 
   6   8   3        2.92        1.49      0.81 o 
   7   8   3        0.56       -0.17      0.80 o 
   8   8   3       89.92       93.43      2.02 o 
   9   8   3        9.92       12.65      1.13 o 
  10   8   3        6.48        5.60      1.10 o 
  11   8   3        4.20        3.23      1.17 o 
 -12   9   3       45.57       55.36      2.38 o 
 -11   9   3        4.01        0.72      1.25 o 
 -10   9   3       11.87        9.53      0.99 o 
  -9   9   3       81.42       81.29      2.34 o 
  -8   9   3        1.58        0.03      0.73 o 
  -7   9   3       44.34       51.59      2.83 o 
  -6   9   3      114.52      112.41      1.85 o 
  -5   9   3        1.40        1.22      0.67 o 
  -4   9   3       14.14       16.37      0.95 o 
  -3   9   3      224.76      219.67      2.86 o 
  -2   9   3      195.74      183.72      2.58 o 
  -1   9   3       75.60       73.37      3.31 o 
   0   9   3      706.54      735.40      6.39 o 
   1   9   3      107.19      115.58      2.23 o 
   2   9   3       54.22       54.25      1.24 o 
   3   9   3      309.67      323.31      3.83 o 
   4   9   3       50.10       47.63      1.44 o 
   5   9   3        3.28        2.68      0.81 o 
   6   9   3       29.22       27.09      1.37 o 
   7   9   3      109.28      122.76      3.19 o 
   8   9   3       10.31        8.42      1.07 o 
   9   9   3        5.03        5.52      1.06 o 
  10   9   3        4.11        4.23      1.15 o 
 -11  10   3       13.50       16.34      1.54 o 
 -10  10   3       18.16       11.74      1.91 o 
  -9  10   3        7.52        5.61      0.93 o 
  -8  10   3        2.99        2.79      0.84 o 
  -7  10   3        7.81        5.96      0.86 o 
  -6  10   3      279.56      279.17      3.20 o 
  -5  10   3       81.22       88.04      1.77 o 
  -4  10   3        7.94        6.91      0.93 o 
  -3  10   3       18.87       15.75      0.92 o 
  -2  10   3      204.93      223.09      3.00 o 
  -1  10   3        9.72        6.42      0.92 o 
   0  10   3       67.30       65.43      2.72 o 
   1  10   3      101.13       96.85      2.05 o 
   2  10   3       40.55       37.91      2.10 o 
   3  10   3       38.12       38.31      3.01 o 
   4  10   3      100.17      105.32      5.71 o 
   5  10   3        0.01       -0.88      0.94 o 
   6  10   3        0.04       -0.37      1.05 o 
   7  10   3       15.62       14.11      1.33 o 
   8  10   3        6.77        6.75      1.28 o 
   9  10   3        0.03        0.65      1.29 o 
  -9  11   3        7.33        4.29      1.73 o 
  -8  11   3        9.39        9.70      1.00 o 
  -7  11   3        3.12        3.30      0.89 o 
  -6  11   3        0.19       -0.63      0.80 o 
  -5  11   3       17.24        9.71      0.96 o 
  -4  11   3       66.86       65.04      1.85 o 
  -3  11   3       95.79       99.87      2.13 o 
  -2  11   3        1.89        1.64      0.77 o 
  -1  11   3      111.89      104.47      2.09 o 
   0  11   3       10.52        9.42      1.28 o 
   1  11   3       11.64       10.73      1.36 o 
   2  11   3      121.32      125.46      3.63 o 
   3  11   3        0.06       -0.74      2.10 o 
   4  11   3        7.66        6.92      1.23 o 
   5  11   3        2.65        1.57      1.09 o 
   6  11   3       25.14       31.18      1.82 o 
   7  11   3       12.67       11.86      1.36 o 
  -7  12   3       49.62       49.35      2.76 o 
  -6  12   3        6.25        5.72      1.42 o 
  -5  12   3        0.11       -1.20      1.20 o 
  -4  12   3       23.56       23.70      1.93 o 
  -3  12   3        0.00       -0.65      1.17 o 
  -2  12   3        1.57        0.80      1.19 o 
  -1  12   3        2.66        1.87      1.03 o 
   0  12   3        3.20        2.91      1.00 o 
   1  12   3        0.04       -0.41      1.02 o 
   2  12   3        6.49        4.67      1.32 o 
   3  12   3       23.57       20.46      1.64 o 
   4  12   3       16.36       10.43      1.48 o 
   5  12   3        3.22        2.50      1.44 o 
  -5  13   3        0.73       -1.36      2.04 o 
  -4  13   3        6.25        7.26      1.42 o 
  -3  13   3        0.01       -0.71      1.31 o 
  -2  13   3        0.40        0.40      1.36 o 
  -1  13   3       47.93       54.33      2.40 o 
   0  13   3        0.00        0.15      1.05 o 
   1  13   3        5.26        4.95      1.16 o 
   2  13   3        1.66        0.08      1.11 o 
 -16   0   4        0.76       -0.64      1.59 o 
 -15   0   4        2.91        1.88      1.51 o 
 -14   0   4        1.24        0.29      1.47 o 
 -13   0   4      364.03      373.70      8.79 o 
 -12   0   4       52.03       63.06      2.47 o 
 -11   0   4       34.14       32.89      1.23 o 
 -10   0   4      344.16      322.23      6.15 o 
  -9   0   4      988.43      992.30      8.33 o 
  -8   0   4       21.42       29.34      0.85 o 
  -7   0   4       30.43       29.21      0.66 o 
  -6   0   4      609.80      623.37      4.12 o 
  -5   0   4        7.68       11.40      0.47 o 
  -4   0   4     3024.61     3062.52     23.42 o 
  -3   0   4     4182.11     4318.68     39.86 o 
  -2   0   4     9734.90     9658.79    145.18 o 
  -1   0   4     5219.77     5291.71     40.60 o 
   0   0   4      899.37      942.89      7.30 o 
   1   0   4     2295.81     2332.17     18.25 o 
   2   0   4     1768.83     1739.18     19.60 o 
   3   0   4      195.33      186.21      2.77 o 
   4   0   4     1813.29     2056.90     22.30 o 
   5   0   4       20.94       19.57      1.36 o 
   6   0   4        1.17        0.45      0.80 o 
   7   0   4      337.66      328.35      4.61 o 
   8   0   4        0.17       -0.92      0.92 o 
   9   0   4       57.84       58.91      2.12 o 
  10   0   4      104.93      112.95      2.80 o 
  11   0   4        9.52        6.62      1.36 o 
  12   0   4       11.93       11.50      1.91 o 
  13   0   4       13.38       12.50      1.99 o 
 -16   1   4       12.96       11.99      1.36 o 
 -15   1   4        7.00        7.02      1.17 o 
 -14   1   4        8.51        6.52      1.09 o 
 -13   1   4       85.80       83.48      3.67 o 
 -12   1   4       10.23       13.09      1.02 o 
 -11   1   4      266.20      274.41      3.15 o 
 -10   1   4       75.18       68.27      2.05 o 
  -9   1   4       20.41       22.89      1.15 o 
  -8   1   4      216.81      217.63      1.86 o 
  -7   1   4       94.06      100.49      1.00 o 
  -6   1   4      188.06      179.63      1.29 o 
  -5   1   4      809.07      768.08      5.17 o 
  -4   1   4      234.87      215.17      1.49 o 
  -3   1   4     1300.82     1218.52      7.01 o 
  -2   1   4       19.93       27.85      0.45 o 
  -1   1   4      420.10      467.77      3.59 o 
   0   1   4      285.10      242.42      1.63 o 
   1   1   4       19.46       17.29      0.71 o 
   2   1   4      480.53      455.10      3.84 o 
   3   1   4       11.22        3.67      0.47 o 
   4   1   4     3283.28     3338.35     26.39 o 
   5   1   4      458.28      449.65      4.01 o 
   6   1   4      297.81      312.35      3.10 o 
   7   1   4      102.53      101.23      1.66 o 
   8   1   4       87.57       77.99      1.85 o 
   9   1   4       22.05       14.66      0.92 o 
  10   1   4       44.94       43.70      1.47 o 
  11   1   4       15.97       13.05      1.06 o 
  12   1   4        2.92        2.87      1.06 o 
  13   1   4        2.73        2.09      1.29 o 
 -16   2   4        1.74        1.43      1.17 o 
 -15   2   4        9.29       11.12      1.20 o 
 -14   2   4        4.10        2.78      1.02 o 
 -13   2   4        1.39       -0.86      0.86 o 
 -12   2   4       62.11       49.57      1.29 o 
 -11   2   4      497.77      506.00      4.46 o 
 -10   2   4       78.92       79.14      1.58 o 
  -9   2   4        2.98        1.84      0.43 o 
  -8   2   4      290.16      261.60      2.27 o 
  -7   2   4      211.21      207.96      1.73 o 
  -6   2   4      113.71       76.27      0.87 o 
  -5   2   4     2381.54     2447.58     14.36 o 
  -4   2   4      744.60      823.24      5.34 o 
  -3   2   4     1482.82     1459.89      9.08 o 
  -2   2   4      266.53      299.50      1.90 o 
  -1   2   4      408.19      437.96      2.52 o 
   0   2   4     6278.56     6297.15     34.12 o 
   1   2   4     1596.35     1694.31     11.75 o 
   2   2   4       34.75       32.18      0.88 o 
   3   2   4        8.40        7.48      0.62 o 
   4   2   4        0.91       -0.45      0.45 o 
   5   2   4      732.22      709.13      5.94 o 
   6   2   4       26.53       21.02      1.09 o 
   7   2   4      241.03      232.73      2.65 o 
   8   2   4       63.24       62.94      1.51 o 
   9   2   4        0.02       -0.82      0.82 o 
  10   2   4        0.16       -0.69      0.83 o 
  11   2   4       48.97       49.11      2.36 o 
  12   2   4        0.01       -0.99      0.99 o 
  13   2   4       37.30       45.46      2.15 o 
 -15   3   4       30.73       28.25      1.65 o 
 -14   3   4       10.74        7.95      1.07 o 
 -13   3   4        0.88       -0.86      0.86 o 
 -12   3   4        6.75        6.62      0.75 o 
 -11   3   4        0.04       -0.64      0.64 o 
 -10   3   4        8.52        7.53      0.81 o 
  -9   3   4       50.86       46.31      1.39 o 
  -8   3   4       50.34       48.01      1.74 o 
  -7   3   4        1.22        0.16      0.47 o 
  -6   3   4      115.09      117.97      1.90 o 
  -5   3   4       23.32       23.05      1.11 o 
  -4   3   4      406.58      461.85      6.07 o 
  -3   3   4      240.85      260.40      2.23 o 
  -2   3   4       45.22       55.78      0.85 o 
  -1   3   4      718.10      783.94      4.98 o 
   0   3   4     3343.64     3739.05     23.71 o 
   1   3   4      593.83      626.54      4.56 o 
   2   3   4      993.07     1068.49      8.39 o 
   3   3   4      196.12      214.84      2.23 o 
   4   3   4        6.17        5.54      0.57 o 
   5   3   4       67.39       62.71      1.28 o 
   6   3   4       90.89       92.27      2.55 o 
   7   3   4      120.79      125.93      2.64 o 
   8   3   4       15.15       14.72      1.34 o 
   9   3   4       35.08       25.51      2.21 o 
  10   3   4       17.77       15.30      1.01 o 
  11   3   4        2.35       -0.01      1.03 o 
  12   3   4        2.66        3.06      1.07 o 
  13   3   4        3.16        3.94      1.14 o 
 -15   4   4        1.28       -0.58      1.03 o 
 -14   4   4       13.21       13.00      1.14 o 
 -13   4   4       19.64       15.41      0.91 o 
 -12   4   4       39.34       46.88      1.37 o 
 -11   4   4      250.35      265.73      2.84 o 
 -10   4   4       31.97       34.47      1.08 o 
  -9   4   4        0.04       -0.52      0.52 o 
  -8   4   4        2.10        1.66      0.58 o 
  -7   4   4       23.45       26.97      1.74 o 
  -6   4   4      352.63      313.98      4.22 o 
  -5   4   4     1923.30     1922.88     15.85 o 
  -4   4   4     1747.81     1758.41     14.47 o 
  -3   4   4        4.31        9.40      0.46 o 
  -2   4   4      214.14      246.47      2.24 o 
  -1   4   4       66.79       59.60      0.92 o 
   0   4   4     1172.37     1163.81      7.33 o 
   1   4   4      125.45      146.13      1.46 o 
   2   4   4     1735.43     1899.95     20.30 o 
   3   4   4      364.23      359.71      4.37 o 
   4   4   4        0.32        0.28      0.49 o 
   5   4   4      245.15      232.49      2.51 o 
   6   4   4      161.17      147.77      3.96 o 
   7   4   4      235.03      229.83      2.69 o 
   8   4   4      131.67      144.65      2.13 o 
   9   4   4        0.85       -1.60      1.60 o 
  10   4   4       39.78       29.98      1.58 o 
  11   4   4       12.92        9.37      1.16 o 
  12   4   4       19.55       20.72      1.36 o 
 -15   5   4        3.50        3.83      1.23 o 
 -14   5   4        0.58       -0.17      1.07 o 
 -13   5   4        3.60        6.19      0.87 o 
 -12   5   4       42.33       38.49      1.30 o 
 -11   5   4       28.79       25.32      1.38 o 
 -10   5   4       24.53       20.87      1.02 o 
  -9   5   4       48.01       38.37      0.87 o 
  -8   5   4      130.13      122.34      3.10 o 
  -7   5   4       34.79       20.15      1.38 o 
  -6   5   4      202.69      204.84      2.39 o 
  -5   5   4      242.35      264.32      2.80 o 
  -4   5   4       25.45       16.46      0.86 o 
  -3   5   4      239.35      265.71      2.40 o 
  -2   5   4       30.54       31.53      0.79 o 
  -1   5   4        6.97        5.10      0.48 o 
   0   5   4       19.14       13.95      0.58 o 
   1   5   4        6.31        5.72      0.42 o 
   2   5   4       71.07       62.20      1.13 o 
   3   5   4      202.50      201.80      2.20 o 
   4   5   4      385.04      374.34      3.51 o 
   5   5   4      163.20      146.53      1.97 o 
   6   5   4       65.17       52.25      2.52 o 
   7   5   4       58.06       52.77      1.51 o 
   8   5   4        9.32        6.42      0.85 o 
   9   5   4        3.39       -0.12      0.91 o 
  10   5   4        9.66        7.29      1.11 o 
  11   5   4       21.77       18.67      1.33 o 
  12   5   4        5.23        3.64      1.09 o 
 -14   6   4        0.36       -0.31      1.10 o 
 -13   6   4       55.65       60.94      1.75 o 
 -12   6   4       27.84       33.72      1.40 o 
 -11   6   4       33.08       28.98      1.24 o 
 -10   6   4       15.89       13.28      0.96 o 
  -9   6   4      867.30      904.29     12.62 o 
  -8   6   4       13.75        9.44      0.92 o 
  -7   6   4        0.35       -0.86      0.86 o 
  -6   6   4       20.47       16.06      1.49 o 
  -5   6   4       37.91       39.61      1.07 o 
  -4   6   4      704.77      690.24      4.76 o 
  -3   6   4      245.71      230.33      2.21 o 
  -2   6   4      623.65      585.57      4.87 o 
  -1   6   4     1342.47     1353.66     10.55 o 
   0   6   4      145.42      146.66      1.50 o 
   1   6   4      365.59      347.53      3.18 o 
   2   6   4      549.60      555.01      5.99 o 
   3   6   4      424.07      416.09      3.81 o 
   4   6   4      483.67      475.57      4.52 o 
   5   6   4      677.98      688.01      5.94 o 
   6   6   4       95.41       96.12      1.70 o 
   7   6   4      182.12      180.90      2.41 o 
   8   6   4        0.17       -0.56      0.88 o 
   9   6   4        0.17       -0.95      0.95 o 
  10   6   4       89.37      111.95      2.42 o 
  11   6   4        3.30        2.91      1.03 o 
 -14   7   4       25.36       22.23      2.20 o 
 -13   7   4        6.99        3.99      1.27 o 
 -12   7   4        9.88       10.31      0.96 o 
 -11   7   4       76.81       74.98      1.70 o 
 -10   7   4       89.50       88.26      1.92 o 
  -9   7   4        4.76        3.44      0.68 o 
  -8   7   4       36.19       33.19      1.81 o 
  -7   7   4       25.43       17.65      1.18 o 
  -6   7   4      748.89      714.61      4.85 o 
  -5   7   4      385.04      366.53      3.05 o 
  -4   7   4       11.46       11.26      0.65 o 
  -3   7   4        2.58        2.10      0.49 o 
  -2   7   4        0.94        1.00      0.49 o 
  -1   7   4       68.13       72.96      1.31 o 
   0   7   4       17.86       19.64      0.79 o 
   1   7   4        5.59        5.12      0.60 o 
   2   7   4        5.75        4.35      0.63 o 
   3   7   4      190.33      184.64      2.23 o 
   4   7   4     1162.78     1184.13     11.88 o 
   5   7   4       44.22       37.32      2.05 o 
   6   7   4       32.73       34.99      1.93 o 
   7   7   4        1.82        1.63      0.88 o 
   8   7   4        1.80        0.01      0.96 o 
   9   7   4       13.43       14.08      1.18 o 
  10   7   4        0.02       -0.48      1.08 o 
  11   7   4        4.28        2.53      1.13 o 
 -13   8   4       18.30       14.55      1.58 o 
 -12   8   4        2.71        0.46      1.25 o 
 -11   8   4       24.52       38.89      3.28 o 
 -10   8   4       36.65       35.17      1.39 o 
  -9   8   4       25.45       21.08      1.74 o 
  -8   8   4       98.38      109.70      1.77 o 
  -7   8   4       42.02       50.08      1.25 o 
  -6   8   4      537.40      487.16      4.59 o 
  -5   8   4       40.37       44.97      1.21 o 
  -4   8   4       54.00       57.34      1.94 o 
  -3   8   4       54.15       56.15      3.31 o 
  -2   8   4      320.41      330.34      2.84 o 
  -1   8   4        4.03        4.47      0.57 o 
   0   8   4     1617.89     1599.62     12.44 o 
   1   8   4     1034.64     1044.14      7.71 o 
   2   8   4      506.88      504.88      4.15 o 
   3   8   4       15.10       14.26      1.28 o 
   4   8   4        2.54        2.60      0.82 o 
   5   8   4       52.11       56.95      1.57 o 
   6   8   4        4.69        3.71      0.89 o 
   7   8   4        7.89        6.75      0.97 o 
   8   8   4      130.51      141.55      2.77 o 
   9   8   4        4.69        6.24      1.09 o 
  10   8   4        0.81        0.27      1.05 o 
 -12   9   4        0.01       -1.30      1.30 o 
 -11   9   4        4.61        1.27      1.26 o 
 -10   9   4        4.23        0.65      1.20 o 
  -9   9   4        8.07        7.46      1.23 o 
  -8   9   4       26.90       33.17      1.28 o 
  -7   9   4        0.15        1.32      0.72 o 
  -6   9   4        2.05       -0.52      0.65 o 
  -5   9   4        1.52        2.37      0.58 o 
  -4   9   4       48.15       48.89      1.47 o 
  -3   9   4        0.67       -0.92      1.12 o 
  -2   9   4        9.94        6.84      0.85 o 
  -1   9   4      100.16      102.38      1.68 o 
   0   9   4      137.46      144.26      2.08 o 
   1   9   4      151.23      169.31      2.28 o 
   2   9   4      303.00      319.16      3.42 o 
   3   9   4       34.53       33.29      1.33 o 
   4   9   4      104.92      107.21      2.06 o 
   5   9   4       28.28       30.52      1.45 o 
   6   9   4       20.76       22.54      2.11 o 
   7   9   4        0.16       -0.97      0.97 o 
   8   9   4        4.68        6.10      1.10 o 
   9   9   4        1.21        1.88      1.06 o 
 -11  10   4        2.05        3.00      1.36 o 
 -10  10   4       29.97       21.68      2.01 o 
  -9  10   4       52.92       59.26      2.21 o 
  -8  10   4        0.07       -0.37      1.10 o 
  -7  10   4        2.44        1.36      0.79 o 
  -6  10   4      125.76      135.02      2.13 o 
  -5  10   4       16.67       14.57      1.30 o 
  -4  10   4      156.40      155.72      2.08 o 
  -3  10   4       13.53       10.52      0.98 o 
  -2  10   4        4.15        2.91      0.88 o 
  -1  10   4      226.20      241.08      3.20 o 
   0  10   4      175.34      177.51      3.90 o 
   1  10   4      151.79      161.61      2.68 o 
   2  10   4      370.77      402.77      4.90 o 
   3  10   4       14.13       11.25      1.52 o 
   4  10   4       10.85        8.59      1.13 o 
   5  10   4        5.53        3.08      1.10 o 
   6  10   4       58.79       62.64      2.10 o 
   7  10   4       17.79       17.16      1.43 o 
   8  10   4       17.09       14.47      1.48 o 
  -9  11   4        7.37        4.56      1.37 o 
  -8  11   4        0.40       -0.33      1.26 o 
  -7  11   4        1.86        0.70      0.83 o 
  -6  11   4       11.03        8.17      1.03 o 
  -5  11   4       34.50       34.87      1.86 o 
  -4  11   4       37.49       37.49      1.60 o 
  -3  11   4       16.12       13.85      0.93 o 
  -2  11   4       20.56       16.48      1.15 o 
  -1  11   4       17.53       12.68      2.10 o 
   0  11   4       20.62       19.75      1.81 o 
   1  11   4       15.80       11.38      1.36 o 
   2  11   4       19.83       21.34      2.21 o 
   3  11   4        5.41        5.44      1.36 o 
   4  11   4       87.40       92.19      3.13 o 
   5  11   4        4.19        1.16      1.18 o 
   6  11   4        2.45        3.78      1.33 o 
  -7  12   4       23.29       30.36      2.41 o 
  -6  12   4        1.07       -0.26      1.02 o 
  -5  12   4       21.62       20.04      1.93 o 
  -4  12   4       60.28       59.94      2.23 o 
  -3  12   4       13.75       14.68      1.42 o 
  -2  12   4       33.51       32.01      1.77 o 
  -1  12   4       45.31       42.82      2.21 o 
   0  12   4       14.93       18.75      2.84 o 
   1  12   4        3.98        1.86      1.32 o 
   2  12   4       17.87       15.08      1.56 o 
   3  12   4        6.35        7.49      1.48 o 
   4  12   4       33.45       33.14      2.41 o 
  -4  13   4        9.39        7.07      1.47 o 
  -3  13   4        7.59        9.48      1.47 o 
  -2  13   4        1.61        2.02      1.36 o 
  -1  13   4        1.64        2.12      1.09 o 
   0  13   4        1.15        2.09      1.10 o 
   1  13   4        0.95        1.02      1.11 o 
 -16   1   5       11.46       11.93      1.25 o 
 -15   1   5        0.25       -0.86      1.03 o 
 -14   1   5        0.03       -0.54      0.97 o 
 -13   1   5       91.29      105.43      3.49 o 
 -12   1   5       17.11       26.08      1.47 o 
 -11   1   5      301.68      315.76      4.41 o 
 -10   1   5        0.01       -0.30      0.75 o 
  -9   1   5       53.10       55.94      0.96 o 
  -8   1   5      320.61      296.45      2.37 o 
  -7   1   5      682.03      699.58      4.14 o 
  -6   1   5        7.47        4.42      0.35 o 
  -5   1   5       17.54       10.24      0.53 o 
  -4   1   5      773.49      806.02      5.11 o 
  -3   1   5      271.10      215.72      1.74 o 
  -2   1   5     1277.57     1243.95      7.43 o 
  -1   1   5      847.37      888.25      5.58 o 
   0   1   5      710.43      626.80      4.55 o 
   1   1   5       12.15       14.20      1.54 o 
   2   1   5        1.69        1.73      0.47 o 
   3   1   5      591.16      631.00      5.29 o 
   4   1   5      740.71      724.37      6.05 o 
   5   1   5      866.05      854.89      7.09 o 
   6   1   5        6.95        4.11      0.79 o 
   7   1   5       78.10       75.34      1.54 o 
   8   1   5       90.02       87.90      1.70 o 
   9   1   5        2.77        2.69      0.84 o 
  10   1   5        2.68        1.23      0.89 o 
  11   1   5       32.08       37.07      2.21 o 
  12   1   5        8.77        8.00      1.24 o 
 -16   2   5       26.83       31.90      1.80 o 
 -15   2   5        4.29        2.67      1.06 o 
 -14   2   5       81.91       90.93      2.13 o 
 -13   2   5       41.20       47.02      2.08 o 
 -12   2   5        4.13        4.86      0.91 o 
 -11   2   5       42.06       35.30      1.14 o 
 -10   2   5       41.04       37.84      1.83 o 
  -9   2   5        2.14        0.65      0.43 o 
  -8   2   5       74.27       68.46      0.96 o 
  -7   2   5      211.02      199.92      1.71 o 
  -6   2   5       55.75       49.93      0.82 o 
  -5   2   5      470.88      481.37      3.65 o 
  -4   2   5      208.66      188.58      1.60 o 
  -3   2   5      335.35      385.18      2.89 o 
  -2   2   5      349.85      366.62      2.48 o 
  -1   2   5      780.78      813.73      5.22 o 
   0   2   5      292.10      280.49      2.29 o 
   1   2   5     2947.62     3308.49     23.22 o 
   2   2   5      276.34      272.86      2.64 o 
   3   2   5      324.44      290.99      2.82 o 
   4   2   5       37.73       52.02      1.16 o 
   5   2   5      186.70      204.06      3.32 o 
   6   2   5       22.01       27.94      1.85 o 
   7   2   5       63.36       67.89      1.57 o 
   8   2   5        6.93        7.57      0.82 o 
   9   2   5        3.38        2.46      0.85 o 
  10   2   5      109.36      114.90      3.21 o 
  11   2   5       13.02       15.09      1.35 o 
  12   2   5        7.96        9.74      1.28 o 
 -15   3   5        6.13        4.33      1.14 o 
 -14   3   5        1.16       -0.02      0.96 o 
 -13   3   5       78.34       80.20      2.46 o 
 -12   3   5        8.81        5.37      0.70 o 
 -11   3   5       87.52       83.93      1.50 o 
 -10   3   5      678.45      694.01      5.76 o 
  -9   3   5      122.84      119.60      1.32 o 
  -8   3   5       16.61       14.73      0.64 o 
  -7   3   5       65.08       58.62      0.85 o 
  -6   3   5       42.91       36.17      0.68 o 
  -5   3   5     4738.80     4947.46     34.72 o 
  -4   3   5     1753.73     1864.59     19.73 o 
  -3   3   5      124.09      142.77      1.56 o 
  -2   3   5      917.64      905.90      7.10 o 
  -1   3   5      103.13       67.88      0.80 o 
   0   3   5       24.21       24.96      2.76 o 
   1   3   5     3077.28     3210.80     22.21 o 
   2   3   5      634.69      632.17      5.29 o 
   3   3   5      131.38      120.95      1.63 o 
   4   3   5        1.18        0.43      0.90 o 
   5   3   5      109.89      102.24      1.63 o 
   6   3   5      684.12      656.89      5.76 o 
   7   3   5      806.84      784.06      6.76 o 
   8   3   5      117.10      106.49      1.96 o 
   9   3   5       73.50       82.69      1.84 o 
  10   3   5       50.22       52.99      2.40 o 
  11   3   5        1.04        0.34      1.20 o 
  12   3   5        7.89        8.66      1.30 o 
 -15   4   5       14.53       13.72      1.19 o 
 -14   4   5       30.32       35.21      1.63 o 
 -13   4   5       18.07       17.56      1.18 o 
 -12   4   5      106.11      115.61      1.86 o 
 -11   4   5        7.90        6.61      0.71 o 
 -10   4   5       67.21       65.24      1.30 o 
  -9   4   5      117.06      101.86      1.31 o 
  -8   4   5       13.39       10.46      0.56 o 
  -7   4   5      295.63      278.65      3.47 o 
  -6   4   5      114.00      109.90      1.90 o 
  -5   4   5      299.31      285.10      3.37 o 
  -4   4   5     1423.58     1441.93     11.02 o 
  -3   4   5      321.89      330.02      2.90 o 
  -2   4   5     1180.25     1261.21      9.78 o 
  -1   4   5      688.19      694.92      4.52 o 
   0   4   5      447.38      486.16      3.69 o 
   1   4   5       65.12       45.52      1.33 o 
   2   4   5      103.95      122.18      1.60 o 
   3   4   5      483.70      478.68      4.25 o 
   4   4   5      110.93      101.41      1.70 o 
   5   4   5       72.49       72.92      2.80 o 
   6   4   5        5.07        2.75      1.26 o 
   7   4   5       28.92       25.16      2.21 o 
   8   4   5       79.20       87.13      1.78 o 
   9   4   5        5.24        8.45      0.99 o 
  10   4   5       62.98       68.33      2.16 o 
  11   4   5       51.73       65.11      2.08 o 
  12   4   5        1.33        1.36      1.24 o 
 -15   5   5        0.00       -0.33      1.12 o 
 -14   5   5        3.07        3.65      1.10 o 
 -13   5   5       57.61       60.53      1.53 o 
 -12   5   5        6.57        2.83      0.71 o 
 -11   5   5       62.37       62.61      1.66 o 
 -10   5   5        1.09        0.93      0.60 o 
  -9   5   5      104.47       97.82      1.25 o 
  -8   5   5      679.07      662.23      7.07 o 
  -7   5   5      876.67      865.04     16.65 o 
  -6   5   5      374.94      373.00      4.37 o 
  -5   5   5      220.63      230.94      3.50 o 
  -4   5   5       61.96       55.27      0.87 o 
  -3   5   5     1166.75     1239.34      9.63 o 
  -2   5   5      381.67      396.64      3.46 o 
  -1   5   5      381.64      413.17      3.16 o 
   0   5   5     1338.80     1374.42      9.56 o 
   1   5   5       16.88       20.69      0.90 o 
   2   5   5        5.78        3.81      0.56 o 
   3   5   5       42.62       33.16      1.88 o 
   4   5   5        6.52        1.71      0.66 o 
   5   5   5      318.42      302.49      3.17 o 
   6   5   5       60.77       50.14      1.43 o 
   7   5   5      165.19      173.84      2.35 o 
   8   5   5       13.14       13.49      0.99 o 
   9   5   5        3.65        0.47      1.07 o 
  10   5   5       11.02       10.43      1.24 o 
  11   5   5        4.45        6.62      1.24 o 
 -14   6   5        2.09        1.67      1.74 o 
 -13   6   5        1.72        1.03      0.86 o 
 -12   6   5        0.10       -0.24      0.75 o 
 -11   6   5        0.32       -1.13      1.13 o 
 -10   6   5        7.25        6.16      0.68 o 
  -9   6   5       26.02       16.94      1.40 o 
  -8   6   5      112.48       96.68      2.16 o 
  -7   6   5      292.54      273.19      3.69 o 
  -6   6   5      460.21      474.29      4.63 o 
  -5   6   5      336.55      310.86      3.51 o 
  -4   6   5        0.02        0.14      0.86 o 
  -3   6   5      453.23      455.17      3.92 o 
  -2   6   5      307.25      291.72      2.77 o 
  -1   6   5      166.46      172.49      1.93 o 
   0   6   5       17.99       19.70      0.78 o 
   1   6   5       33.87       31.37      1.02 o 
   2   6   5       18.70       13.00      0.74 o 
   3   6   5       13.21       12.23      0.75 o 
   4   6   5        9.35        9.85      0.82 o 
   5   6   5        1.37        1.14      0.73 o 
   6   6   5        6.20        5.14      0.80 o 
   7   6   5        5.46        3.77      0.83 o 
   8   6   5       10.18        9.17      1.13 o 
   9   6   5       45.39       51.59      1.92 o 
  10   6   5        9.24        9.21      1.23 o 
  11   6   5        2.83        0.96      1.23 o 
 -14   7   5       25.64       25.07      3.74 o 
 -13   7   5       24.86       18.92      1.57 o 
 -12   7   5        0.00       -0.01      1.21 o 
 -11   7   5       20.75       15.81      1.38 o 
 -10   7   5       97.46       85.89      2.55 o 
  -9   7   5        1.47       -0.28      1.02 o 
  -8   7   5      140.37      134.29      2.55 o 
  -7   7   5      131.06      127.35      2.48 o 
  -6   7   5      485.30      462.91      4.31 o 
  -5   7   5      223.27      222.08      2.21 o 
  -4   7   5      310.81      286.80      2.73 o 
  -3   7   5        2.68        3.55      0.98 o 
  -2   7   5     1341.80     1335.56     10.51 o 
  -1   7   5       16.00       18.85      1.04 o 
   0   7   5      160.02      153.72      2.43 o 
   1   7   5        0.27       -0.53      1.09 o 
   2   7   5        0.01       -0.66      0.66 o 
   3   7   5       51.94       50.15      2.06 o 
   4   7   5       62.41       53.84      1.40 o 
   5   7   5        0.85        0.01      0.72 o 
   6   7   5       37.21       38.78      1.66 o 
   7   7   5        0.10       -0.64      0.88 o 
   8   7   5        9.63        8.51      1.10 o 
   9   7   5       17.97       17.87      1.31 o 
  10   7   5        7.16        2.91      1.17 o 
 -13   8   5        1.48       -0.22      1.34 o 
 -12   8   5        6.61        3.41      1.32 o 
 -11   8   5       22.45       16.64      1.47 o 
 -10   8   5       18.86       11.92      1.33 o 
  -9   8   5       30.47       27.90      1.78 o 
  -8   8   5       35.14       33.14      1.74 o 
  -7   8   5        9.97        8.41      0.64 o 
  -6   8   5        0.46       -0.23      0.64 o 
  -5   8   5       33.63       28.90      1.19 o 
  -4   8   5        9.56        8.65      0.77 o 
  -3   8   5       68.56       72.72      1.62 o 
  -2   8   5      617.00      626.13      6.32 o 
  -1   8   5      318.49      319.94      3.74 o 
   0   8   5      125.09      126.30      3.99 o 
   1   8   5      273.00      276.48      3.30 o 
   2   8   5       31.74       31.07      1.82 o 
   3   8   5        6.53        5.14      0.75 o 
   4   8   5       16.30       13.62      0.90 o 
   5   8   5       58.89       58.13      1.67 o 
   6   8   5        0.57       -0.55      0.85 o 
   7   8   5       70.17       76.76      1.92 o 
   8   8   5       12.30       10.53      1.15 o 
   9   8   5        2.40        1.34      1.06 o 
 -12   9   5        0.02       -0.21      1.30 o 
 -11   9   5       24.50       22.17      1.61 o 
 -10   9   5       73.85       82.97      2.47 o 
  -9   9   5       74.66       85.94      2.39 o 
  -8   9   5       15.03       14.11      1.27 o 
  -7   9   5       36.22       30.68      1.23 o 
  -6   9   5       29.14       29.35      1.25 o 
  -5   9   5      200.59      200.29      2.70 o 
  -4   9   5       97.59       98.43      1.92 o 
  -3   9   5        7.36        5.36      0.85 o 
  -2   9   5      299.17      298.44      3.59 o 
  -1   9   5      218.27      218.15      2.57 o 
   0   9   5       27.41       34.99      1.52 o 
   1   9   5      575.47      575.00     12.49 o 
   2   9   5        0.69        0.10      0.93 o 
   3   9   5        0.35       -0.03      1.01 o 
   4   9   5        9.48        6.13      1.10 o 
   5   9   5        0.00       -0.15      1.08 o 
   6   9   5      160.25      167.56      6.14 o 
   7   9   5        7.72        7.00      1.34 o 
   8   9   5        0.18       -0.15      1.22 o 
 -11  10   5        1.65        0.98      1.69 o 
 -10  10   5       12.79       17.27      1.54 o 
  -9  10   5       29.52       35.14      2.06 o 
  -8  10   5        0.43       -0.93      1.13 o 
  -7  10   5        7.71        5.54      0.82 o 
  -6  10   5       28.39       27.85      1.41 o 
  -5  10   5        4.41        4.30      0.89 o 
  -4  10   5       54.13       56.74      1.69 o 
  -3  10   5      146.48      141.10      2.37 o 
  -2  10   5      151.03      150.37      2.46 o 
  -1  10   5      232.39      247.52      3.35 o 
   0  10   5        0.35        1.04      0.93 o 
   1  10   5       83.19       92.31      1.92 o 
   2  10   5      136.59      133.53      2.63 o 
   3  10   5       21.00       22.01      2.16 o 
   4  10   5        1.96       -0.02      1.04 o 
   5  10   5        5.57        8.28      1.22 o 
   6  10   5        5.87        6.86      1.54 o 
   7  10   5        3.65        5.17      1.30 o 
  -9  11   5        4.10        7.06      1.37 o 
  -8  11   5       79.24      102.38      3.09 o 
  -7  11   5        3.59        0.85      1.40 o 
  -6  11   5       30.89       42.47      1.75 o 
  -5  11   5        1.78        1.76      0.75 o 
  -4  11   5      148.75      156.58      2.64 o 
  -3  11   5       20.58       27.82      1.62 o 
  -2  11   5       70.71       68.79      1.91 o 
  -1  11   5       44.70       47.52      2.10 o 
   0  11   5      207.32      218.94      4.00 o 
   1  11   5       35.74       39.38      2.12 o 
   2  11   5       18.85       18.10      3.40 o 
   3  11   5       10.52        9.37      1.44 o 
   4  11   5       88.12       90.07      2.88 o 
   5  11   5        1.88        4.03      1.25 o 
  -7  12   5       10.37        7.57      1.64 o 
  -6  12   5        3.25        2.45      1.48 o 
  -5  12   5       17.32       24.70      3.80 o 
  -4  12   5      151.43      172.39      2.75 o 
  -3  12   5        2.68        1.27      0.98 o 
  -2  12   5        7.13        7.19      1.39 o 
  -1  12   5        0.21       -1.23      1.23 o 
   0  12   5        2.74        2.01      1.31 o 
   1  12   5        3.43        3.97      1.36 o 
   2  12   5        0.44       -0.38      1.24 o 
   3  12   5        6.67        5.75      1.93 o 
 -16   0   6        7.23        5.35      1.68 o 
 -15   0   6        4.14        1.68      3.23 o 
 -14   0   6      164.47      160.31     12.02 o 
 -13   0   6      359.95      377.17      5.94 o 
 -12   0   6       18.22       24.14      3.52 o 
 -11   0   6       38.03       34.66      3.52 o 
 -10   0   6      239.19      234.83      3.95 o 
  -9   0   6      150.34      144.08      2.20 o 
  -8   0   6       97.81      105.53      2.08 o 
  -7   0   6     3453.46     3546.50     26.73 o 
  -6   0   6      600.09      670.49      6.83 o 
  -5   0   6     1967.34     1961.52     14.87 o 
  -4   0   6      579.32      617.83      5.86 o 
  -3   0   6      127.11      142.24      1.85 o 
  -2   0   6     8718.12     9250.47     81.55 o 
  -1   0   6     1251.84     1239.13     17.69 o 
   0   0   6      319.66      327.57      7.26 o 
   1   0   6      695.42      717.15     13.38 o 
   2   0   6        0.03        0.11      0.68 o 
   3   0   6      485.20      488.83      6.18 o 
   4   0   6      742.74      695.01      8.42 o 
   5   0   6      232.63      251.37      4.71 o 
   6   0   6      189.31      183.26      3.33 o 
   7   0   6       10.59        6.06      1.08 o 
   8   0   6       37.78       38.68      2.00 o 
   9   0   6      188.80      195.95      3.81 o 
  10   0   6        0.24       -1.28      1.28 o 
  11   0   6        7.06        7.24      1.52 o 
  12   0   6        1.42       -2.15      2.15 o 
 -16   1   6        4.69        2.41      1.16 o 
 -15   1   6       10.02        6.12      1.13 o 
 -14   1   6        0.31        3.00      1.05 o 
 -13   1   6       64.96       73.57      1.91 o 
 -12   1   6        1.25        0.51      1.06 o 
 -11   1   6       25.11       22.53      1.92 o 
 -10   1   6       14.75       11.71      0.64 o 
  -9   1   6      115.46      116.03      1.34 o 
  -8   1   6      750.80      781.76      5.43 o 
  -7   1   6     1394.57     1419.58      9.17 o 
  -6   1   6       12.22        6.18      0.42 o 
  -5   1   6      518.91      519.88      3.47 o 
  -4   1   6       39.35       52.55      0.65 o 
  -3   1   6     1093.43     1120.77      7.04 o 
  -2   1   6      560.87      590.24      4.49 o 
  -1   1   6       66.14       80.72      1.05 o 
   0   1   6     1213.21     1208.40      9.46 o 
   1   1   6      171.24      166.24      1.87 o 
   2   1   6     1341.08     1243.09      9.84 o 
   3   1   6      277.33      269.68      2.76 o 
   4   1   6      843.02      845.00      7.06 o 
   5   1   6      372.16      365.12      3.63 o 
   6   1   6      141.52      127.84      1.99 o 
   7   1   6       40.41       41.55      1.62 o 
   8   1   6        0.42        0.96      0.79 o 
   9   1   6        0.32        0.18      0.88 o 
  10   1   6       27.23       27.51      1.72 o 
  11   1   6        1.34        1.59      1.03 o 
 -16   2   6        2.99        2.33      1.18 o 
 -15   2   6       11.64        9.41      1.19 o 
 -14   2   6        7.73       11.42      1.12 o 
 -13   2   6        0.07        0.53      0.88 o 
 -12   2   6       40.11       33.21      1.42 o 
 -11   2   6       89.53       85.15      1.60 o 
 -10   2   6        6.92        4.75      0.62 o 
  -9   2   6       32.26       23.53      0.83 o 
  -8   2   6      512.55      514.85      4.03 o 
  -7   2   6       38.91       39.56      0.82 o 
  -6   2   6       41.60       43.89      1.01 o 
  -5   2   6      772.02      790.05      6.26 o 
  -4   2   6     2383.18     2371.22     18.06 o 
  -3   2   6     1154.58     1188.31      8.19 o 
  -2   2   6      366.53      392.91      2.72 o 
  -1   2   6       61.44       41.57      0.82 o 
   0   2   6      962.97      988.28      9.43 o 
   1   2   6      198.70      196.55      2.09 o 
   2   2   6        0.35        1.76      0.68 o 
   3   2   6      314.55      308.21      3.44 o 
   4   2   6      282.06      259.40      2.79 o 
   5   2   6      456.25      423.63      4.05 o 
   6   2   6       26.60       18.96      2.34 o 
   7   2   6      213.13      209.82      2.61 o 
   8   2   6       58.55       61.25      1.61 o 
   9   2   6       12.24        7.23      0.99 o 
  10   2   6       37.60       39.43      1.67 o 
  11   2   6        2.10        2.23      1.24 o 
 -15   3   6       14.19       10.27      1.21 o 
 -14   3   6        7.28        6.39      1.01 o 
 -13   3   6       31.61       33.42      1.54 o 
 -12   3   6        7.26        7.22      0.84 o 
 -11   3   6       49.77       46.17      1.22 o 
 -10   3   6       31.23       20.69      1.35 o 
  -9   3   6        0.09       -0.45      0.45 o 
  -8   3   6       19.80       22.56      0.76 o 
  -7   3   6        6.44        5.95      0.74 o 
  -6   3   6        4.03        4.24      0.38 o 
  -5   3   6       70.06       58.15      0.92 o 
  -4   3   6       58.37       63.45      0.99 o 
  -3   3   6        6.28        8.78      0.93 o 
  -2   3   6        3.06        2.93      0.28 o 
  -1   3   6        0.12        0.12      0.34 o 
   0   3   6      255.85      304.89      2.78 o 
   1   3   6       63.01       76.96      1.25 o 
   2   3   6       55.08       57.20      1.18 o 
   3   3   6       48.20       50.09      1.23 o 
   4   3   6       93.63       95.90      1.62 o 
   5   3   6       47.25       50.51      1.36 o 
   6   3   6        0.03        0.99      0.74 o 
   7   3   6       19.75       14.62      0.96 o 
   8   3   6       36.09       29.32      1.45 o 
   9   3   6        0.50       -0.60      0.92 o 
  10   3   6        2.20        1.16      1.13 o 
  11   3   6        0.03       -1.01      1.22 o 
 -15   4   6       11.67       12.01      1.17 o 
 -14   4   6        1.70        2.86      0.98 o 
 -13   4   6        9.64        8.22      0.97 o 
 -12   4   6        0.01       -0.67      0.67 o 
 -11   4   6      113.68      120.26      1.85 o 
 -10   4   6       45.42       46.39      1.29 o 
  -9   4   6       27.31       22.52      0.78 o 
  -8   4   6        1.31       -0.26      0.38 o 
  -7   4   6       96.92       98.64      1.14 o 
  -6   4   6      263.23      266.64      2.40 o 
  -5   4   6      172.78      175.16      1.78 o 
  -4   4   6      834.39      782.87      6.27 o 
  -3   4   6      157.07      155.98      1.71 o 
  -2   4   6        4.11       15.37      0.94 o 
  -1   4   6      228.00      206.17      1.85 o 
   0   4   6      512.67      525.11      4.49 o 
   1   4   6      407.53      385.65      3.54 o 
   2   4   6        0.13       -0.13      0.53 o 
   3   4   6      610.45      579.57      5.83 o 
   4   4   6       61.25       48.65      1.30 o 
   5   4   6       54.72       53.86      1.45 o 
   6   4   6       82.01       84.01      1.69 o 
   7   4   6       23.38       19.45      1.12 o 
   8   4   6       25.11       33.08      1.51 o 
   9   4   6       52.21       50.58      1.99 o 
  10   4   6       10.82       10.74      1.35 o 
  11   4   6       40.05       50.15      3.29 o 
 -15   5   6        1.62        1.16      1.80 o 
 -14   5   6        0.95        1.19      1.07 o 
 -13   5   6        0.38        0.03      1.02 o 
 -12   5   6        9.45        7.77      1.23 o 
 -11   5   6        0.35       -0.29      0.62 o 
 -10   5   6       47.52       43.73      1.18 o 
  -9   5   6       24.79       25.44      0.91 o 
  -8   5   6      278.64      266.46      3.63 o 
  -7   5   6     2128.00     2096.34     22.85 o 
  -6   5   6       12.36       14.42      3.23 o 
  -5   5   6       65.41       72.34      1.15 o 
  -4   5   6       30.66       33.71      0.87 o 
  -3   5   6        1.32        2.49      0.47 o 
  -2   5   6      355.50      402.05      3.59 o 
  -1   5   6      149.85      152.88      1.55 o 
   0   5   6        0.01        0.11      0.49 o 
   1   5   6       79.35       78.61      1.33 o 
   2   5   6      265.01      235.67      2.55 o 
   3   5   6       48.06       52.40      1.30 o 
   4   5   6      101.50       84.62      1.61 o 
   5   5   6        4.22        1.86      0.73 o 
   6   5   6       58.85       49.06      1.43 o 
   7   5   6      186.25      188.25      3.36 o 
   8   5   6        0.35        0.42      1.05 o 
   9   5   6        0.17       -1.13      1.13 o 
  10   5   6       15.77       20.70      3.12 o 
 -14   6   6       11.59       11.15      1.91 o 
 -13   6   6       87.45      107.17      4.14 o 
 -12   6   6       16.94       10.53      1.27 o 
 -11   6   6       44.96       45.82      1.32 o 
 -10   6   6      125.93      136.26      5.44 o 
  -9   6   6        0.74       -0.92      0.92 o 
  -8   6   6       85.70       75.02      2.28 o 
  -7   6   6      630.86      651.64      7.05 o 
  -6   6   6      311.91      314.16     11.46 o 
  -5   6   6      287.75      288.31      3.24 o 
  -4   6   6     1019.55     1039.61      8.93 o 
  -3   6   6      167.74      166.69      1.93 o 
  -2   6   6     1951.15     1937.85     14.97 o 
  -1   6   6       19.85       16.93      0.93 o 
   0   6   6      102.78      106.67      1.48 o 
   1   6   6      183.81      176.77      2.08 o 
   2   6   6        0.49       -0.32      0.59 o 
   3   6   6       28.81       23.21      1.18 o 
   4   6   6      249.90      236.33      2.77 o 
   5   6   6        0.24       -0.47      0.75 o 
   6   6   6      239.19      260.16      6.29 o 
   7   6   6       19.56       23.61      1.61 o 
   8   6   6       11.84        8.60      1.20 o 
   9   6   6       31.59       39.66      2.39 o 
  10   6   6       72.33       84.19      2.25 o 
 -13   7   6        1.37        0.62      1.68 o 
 -12   7   6       34.51       47.77      2.38 o 
 -11   7   6        8.40        3.72      1.18 o 
 -10   7   6       27.03       24.29      1.84 o 
  -9   7   6       45.53       47.78      1.97 o 
  -8   7   6        0.63        0.42      0.98 o 
  -7   7   6      209.63      227.44      3.35 o 
  -6   7   6       19.68       20.71      1.02 o 
  -5   7   6       26.49       23.20      1.94 o 
  -4   7   6       46.20       43.58      2.11 o 
  -3   7   6      116.93      118.87      1.67 o 
  -2   7   6       47.67       41.41      1.72 o 
  -1   7   6      322.71      319.40      3.70 o 
   0   7   6      166.24      154.64      3.06 o 
   1   7   6        8.10        8.12      0.70 o 
   2   7   6      391.74      387.67      3.73 o 
   3   7   6      376.39      372.36      3.71 o 
   4   7   6      107.03      100.56      1.80 o 
   5   7   6       10.41        9.45      1.52 o 
   6   7   6       16.43       15.45      1.18 o 
   7   7   6       47.36       52.38      2.03 o 
   8   7   6        0.51       -0.83      1.11 o 
   9   7   6       18.68       17.34      1.33 o 
 -13   8   6        5.49        3.40      1.39 o 
 -12   8   6       22.08       20.16      1.59 o 
 -11   8   6       31.41       30.81      2.01 o 
 -10   8   6        1.77       -1.11      1.11 o 
  -9   8   6      200.23      195.97      3.33 o 
  -8   8   6       66.12       72.66      2.15 o 
  -7   8   6       20.85       19.09      1.76 o 
  -6   8   6        2.20        1.79      0.70 o 
  -5   8   6       53.07       54.09      1.43 o 
  -4   8   6      195.29      190.46      2.65 o 
  -3   8   6       62.27       67.30      1.67 o 
  -2   8   6       12.80       11.28      0.93 o 
  -1   8   6       59.17       59.74      1.63 o 
   0   8   6      341.83      352.80      4.12 o 
   1   8   6       20.62       14.95      1.09 o 
   2   8   6        8.81        5.19      0.94 o 
   3   8   6       41.79       44.16      1.68 o 
   4   8   6       39.10       40.18      1.46 o 
   5   8   6       79.76       85.83      2.73 o 
   6   8   6       36.43       37.46      1.83 o 
   7   8   6       13.20       11.59      1.18 o 
   8   8   6       34.12       43.95      1.84 o 
 -12   9   6        0.27       -0.55      1.63 o 
 -11   9   6        1.21        2.38      1.34 o 
 -10   9   6       13.24       12.43      1.46 o 
  -9   9   6        1.15       -1.11      1.18 o 
  -8   9   6       27.87       24.86      1.79 o 
  -7   9   6        0.73       -0.17      1.20 o 
  -6   9   6       17.00       18.07      1.08 o 
  -5   9   6       13.13       10.80      0.91 o 
  -4   9   6        1.65        1.59      0.81 o 
  -3   9   6       33.25       32.77      1.43 o 
  -2   9   6        0.00       -0.80      0.80 o 
  -1   9   6       44.88       48.45      1.67 o 
   0   9   6       39.23       42.18      1.63 o 
   1   9   6      169.82      173.03      4.05 o 
   2   9   6       38.37       32.89      1.68 o 
   3   9   6       16.41       14.35      1.44 o 
   4   9   6        1.33        2.67      1.28 o 
   5   9   6        3.22        1.74      1.21 o 
   6   9   6        0.07        0.21      1.22 o 
   7   9   6        1.61        1.09      1.29 o 
 -10  10   6        9.00       10.91      1.46 o 
  -9  10   6        0.11        0.35      1.25 o 
  -8  10   6        6.43        6.64      1.59 o 
  -7  10   6       51.29       56.11      2.50 o 
  -6  10   6        0.98        0.73      0.79 o 
  -5  10   6       19.61       19.26      1.26 o 
  -4  10   6       23.38       19.96      1.47 o 
  -3  10   6       12.93       10.69      1.07 o 
  -2  10   6       57.69       62.42      1.88 o 
  -1  10   6        5.88        5.83      1.04 o 
   0  10   6      110.82      112.57      2.31 o 
   1  10   6        0.26        2.45      1.25 o 
   2  10   6       50.11       48.12      1.99 o 
   3  10   6        3.68        2.97      1.15 o 
   4  10   6       10.21        7.61      1.27 o 
   5  10   6        1.20        0.27      1.19 o 
   6  10   6       23.20       22.00      1.60 o 
  -9  11   6        4.88        4.20      2.27 o 
  -8  11   6        4.39        2.04      1.52 o 
  -7  11   6       22.79       22.82      2.10 o 
  -6  11   6       10.44        8.64      1.56 o 
  -5  11   6        0.17       -0.67      0.91 o 
  -4  11   6       42.40       45.41      1.97 o 
  -3  11   6       20.58       18.37      1.33 o 
  -2  11   6        2.57        0.69      1.02 o 
  -1  11   6        0.02        0.43      1.23 o 
   0  11   6       45.51       41.66      2.44 o 
   1  11   6       29.89       31.88      3.57 o 
   2  11   6        4.00        3.90      1.40 o 
   3  11   6       16.63       12.51      1.60 o 
   4  11   6       10.65        8.11      1.60 o 
  -6  12   6       27.80       20.30      1.92 o 
  -5  12   6        8.40        8.28      2.38 o 
  -4  12   6       48.29       48.44      2.50 o 
  -3  12   6        1.10       -1.16      1.28 o 
  -2  12   6       66.45       73.45      2.61 o 
  -1  12   6        0.23        0.85      1.31 o 
   0  12   6        2.30        2.32      1.36 o 
   1  12   6        0.56       -1.32      1.32 o 
   2  12   6        0.95        0.79      1.47 o 
 -16   1   7        0.44       -1.05      1.13 o 
 -15   1   7       62.94       80.17      3.85 o 
 -14   1   7        8.06        8.66      1.14 o 
 -13   1   7      136.37      147.40      2.46 o 
 -12   1   7      314.71      325.83      3.72 o 
 -11   1   7       30.10       28.34      1.36 o 
 -10   1   7       10.72        9.62      0.64 o 
  -9   1   7      260.95      262.97      2.41 o 
  -8   1   7        7.36        7.28      0.57 o 
  -7   1   7      637.23      661.30      5.41 o 
  -6   1   7      531.73      551.37      4.59 o 
  -5   1   7       67.92       87.20      1.04 o 
  -4   1   7     1095.62     1110.86     10.61 o 
  -3   1   7       52.74       45.66      0.81 o 
  -2   1   7       68.01       66.03      1.01 o 
  -1   1   7     1525.00     1434.05     11.16 o 
   0   1   7      191.83      185.24      2.17 o 
   1   1   7      201.02      204.09      2.27 o 
   2   1   7     1217.56     1172.96      9.43 o 
   3   1   7        5.98        5.88      0.79 o 
   4   1   7       53.86       45.57      1.62 o 
   5   1   7       76.83       71.65      1.82 o 
   6   1   7       49.61       38.94      1.39 o 
   7   1   7       62.03       61.28      1.95 o 
   8   1   7        2.22        0.83      0.88 o 
   9   1   7        0.07       -0.95      0.95 o 
  10   1   7        0.95        1.40      1.05 o 
  11   1   7        4.07        3.78      1.26 o 
 -15   2   7       38.63       48.07      2.16 o 
 -14   2   7       55.64       62.97      1.86 o 
 -13   2   7       11.41        9.07      1.00 o 
 -12   2   7       73.17       70.89      1.74 o 
 -11   2   7        3.39        6.53      1.59 o 
 -10   2   7      239.59      247.71      2.73 o 
  -9   2   7        1.35        0.63      0.50 o 
  -8   2   7      188.62      184.91      1.99 o 
  -7   2   7       62.86       61.56      1.08 o 
  -6   2   7      122.36      123.97      1.51 o 
  -5   2   7      456.32      489.82      4.15 o 
  -4   2   7      811.07      779.11      6.78 o 
  -3   2   7      123.50      139.64      1.62 o 
  -2   2   7       37.46       37.22      0.82 o 
  -1   2   7        0.41        0.38      0.46 o 
   0   2   7        2.73        2.83      0.51 o 
   1   2   7       85.59       74.18      1.88 o 
   2   2   7      371.65      350.14      3.40 o 
   3   2   7        2.27        2.40      0.69 o 
   4   2   7       30.99       24.46      1.25 o 
   5   2   7        0.27       -1.08      1.08 o 
   6   2   7       74.53       70.99      1.63 o 
   7   2   7        0.15        0.21      0.82 o 
   8   2   7        1.90        0.50      0.89 o 
   9   2   7        8.18        9.31      1.08 o 
  10   2   7       15.89       13.49      1.17 o 
 -15   3   7       29.10       39.14      1.79 o 
 -14   3   7        6.40        4.13      1.04 o 
 -13   3   7       12.22       10.87      0.99 o 
 -12   3   7        1.12        0.14      0.85 o 
 -11   3   7      166.09      163.16      2.21 o 
 -10   3   7      997.48     1030.18     12.20 o 
  -9   3   7      977.45      968.62      8.18 o 
  -8   3   7      159.95      172.68      1.79 o 
  -7   3   7      154.66      144.08      2.01 o 
  -6   3   7       25.33       23.87      0.84 o 
  -5   3   7      165.60      166.27      1.78 o 
  -4   3   7      571.72      571.96      4.79 o 
  -3   3   7      836.00      855.03      6.87 o 
  -2   3   7     1674.32     1634.76     11.27 o 
  -1   3   7      179.66      169.99      1.91 o 
   0   3   7      365.62      388.80      3.57 o 
   1   3   7      135.19      132.48      1.90 o 
   2   3   7      221.45      218.22      2.46 o 
   3   3   7       19.24       22.02      1.15 o 
   4   3   7      152.91      158.26      2.17 o 
   5   3   7      385.44      389.98      3.91 o 
   6   3   7        6.26        7.06      0.86 o 
   7   3   7       58.19       63.66      1.70 o 
   8   3   7       17.39       15.25      1.09 o 
   9   3   7       36.52       42.87      1.70 o 
  10   3   7        0.04       -1.18      1.18 o 
 -15   4   7       26.08       33.00      1.91 o 
 -14   4   7       15.03       13.85      1.25 o 
 -13   4   7        3.12        2.62      0.96 o 
 -12   4   7        0.70       -0.51      0.88 o 
 -11   4   7       18.37       17.84      0.97 o 
 -10   4   7       74.96       66.67      1.40 o 
  -9   4   7       12.77       14.85      1.10 o 
  -8   4   7        8.76        8.21      0.55 o 
  -7   4   7      770.26      758.07      6.15 o 
  -6   4   7       54.03       48.68      1.01 o 
  -5   4   7      466.73      479.46      4.11 o 
  -4   4   7      602.29      573.75      4.82 o 
  -3   4   7       41.37       37.49      1.03 o 
  -2   4   7       14.18        8.80      0.44 o 
  -1   4   7      119.25      145.54      1.74 o 
   0   4   7       13.41       12.06      0.73 o 
   1   4   7      246.83      230.37      2.50 o 
   2   4   7      346.50      361.71      3.51 o 
   3   4   7      228.80      246.79      2.75 o 
   4   4   7       56.37       53.49      1.41 o 
   5   4   7       46.19       43.65      1.43 o 
   6   4   7       20.66       27.01      1.35 o 
   7   4   7        6.34        4.01      0.90 o 
   8   4   7       41.53       35.57      1.57 o 
   9   4   7        1.44       -0.88      1.26 o 
  10   4   7       13.22       12.06      1.42 o 
 -14   5   7       17.42       14.28      1.93 o 
 -13   5   7        5.10        3.66      1.59 o 
 -12   5   7      169.84      176.17      2.59 o 
 -11   5   7        3.81        2.47      0.67 o 
 -10   5   7        0.01       -0.55      0.55 o 
  -9   5   7       27.41       25.30      0.97 o 
  -8   5   7       86.57       83.21      1.48 o 
  -7   5   7      925.62      916.39      7.32 o 
  -6   5   7      279.48      263.62      2.52 o 
  -5   5   7      199.80      192.64      2.06 o 
  -4   5   7     1997.98     1967.67     15.14 o 
  -3   5   7      186.15      172.12      2.02 o 
  -2   5   7        1.20        1.33      0.60 o 
  -1   5   7     1394.54     1445.23     11.32 o 
   0   5   7      273.33      290.26      2.89 o 
   1   5   7       14.41       18.16      1.39 o 
   2   5   7      122.54      108.13      1.71 o 
   3   5   7        0.06       -0.65      0.65 o 
   4   5   7       22.97       23.87      1.22 o 
   5   5   7       80.17       70.03      1.61 o 
   6   5   7       30.96       27.36      1.39 o 
   7   5   7      197.57      199.85      2.76 o 
   8   5   7        0.20       -0.39      1.13 o 
   9   5   7       33.92       40.20      2.03 o 
 -14   6   7        0.50       -0.61      1.68 o 
 -13   6   7        5.13        5.28      1.74 o 
 -12   6   7        1.80       -1.14      1.14 o 
 -11   6   7       13.42       11.01      1.25 o 
 -10   6   7      109.60       99.66      2.36 o 
  -9   6   7        2.44        0.48      0.93 o 
  -8   6   7       51.98       40.81      1.96 o 
  -7   6   7       75.88       70.91      2.28 o 
  -6   6   7      315.74      310.36      3.49 o 
  -5   6   7        9.48       12.01      1.11 o 
  -4   6   7      335.33      327.35      3.67 o 
  -3   6   7       22.96       19.65      1.16 o 
  -2   6   7      110.87       98.46      1.56 o 
  -1   6   7       48.59       48.32      1.46 o 
   0   6   7       11.64        8.31      0.67 o 
   1   6   7       19.13       17.53      1.00 o 
   2   6   7      129.86      107.11      1.75 o 
   3   6   7        5.46        7.14      0.80 o 
   4   6   7        5.69        3.54      0.79 o 
   5   6   7        0.01       -0.15      0.84 o 
   6   6   7        0.88       -0.03      0.86 o 
   7   6   7        1.14       -0.51      1.06 o 
   8   6   7        6.10        6.70      1.22 o 
   9   6   7       48.40       64.92      3.68 o 
 -13   7   7       20.41       19.55      2.07 o 
 -12   7   7       10.41       11.72      1.39 o 
 -11   7   7        1.12       -1.11      1.11 o 
 -10   7   7        0.47        0.02      1.46 o 
  -9   7   7      168.46      156.63      2.94 o 
  -8   7   7      127.92      123.50      3.06 o 
  -7   7   7      128.06      132.57      3.01 o 
  -6   7   7        3.81        2.63      0.94 o 
  -5   7   7       46.34       46.44      1.39 o 
  -4   7   7      399.68      408.75      4.46 o 
  -3   7   7      783.96      778.83      8.91 o 
  -2   7   7      370.12      388.50      4.39 o 
  -1   7   7      126.08      121.38      2.11 o 
   0   7   7        0.22       -0.75      0.76 o 
   1   7   7       46.22       48.68      1.63 o 
   2   7   7        7.65        7.19      0.94 o 
   3   7   7       22.18       25.94      1.29 o 
   4   7   7       37.89       34.12      1.42 o 
   5   7   7       18.08       16.42      1.10 o 
   6   7   7        6.28        5.86      1.16 o 
   7   7   7       38.29       40.02      3.23 o 
   8   7   7        1.68        1.74      1.38 o 
 -12   8   7       27.93       28.80      2.02 o 
 -11   8   7       15.60       13.67      1.46 o 
 -10   8   7       15.24       12.56      1.40 o 
  -9   8   7       19.83       15.51      1.56 o 
  -8   8   7       45.34       43.96      2.20 o 
  -7   8   7        4.58        6.04      0.68 o 
  -6   8   7       16.24       16.68      1.85 o 
  -5   8   7       54.35       48.91      1.98 o 
  -4   8   7        0.06       -0.72      0.76 o 
  -3   8   7       12.30       14.20      1.34 o 
  -2   8   7       13.76       12.23      0.98 o 
  -1   8   7       71.27       64.39      1.73 o 
   0   8   7       56.05       50.55      1.65 o 
   1   8   7        1.12       -0.89      0.89 o 
   2   8   7       43.83       43.76      2.30 o 
   3   8   7       19.70       23.81      1.59 o 
   4   8   7        2.17        0.79      1.00 o 
   5   8   7       15.90       15.96      1.60 o 
   6   8   7        3.87        2.89      1.44 o 
   7   8   7       20.52       20.29      1.88 o 
 -11   9   7        0.62        0.94      1.28 o 
 -10   9   7      158.95      187.89      4.54 o 
  -9   9   7       50.15       44.12      2.41 o 
  -8   9   7       54.49       55.08      2.45 o 
  -7   9   7       12.20       11.28      1.70 o 
  -6   9   7       47.17       48.63      1.47 o 
  -5   9   7       28.20       29.24      1.40 o 
  -4   9   7       28.05       30.09      1.48 o 
  -3   9   7       27.85       24.60      1.48 o 
  -2   9   7      191.69      192.48      2.90 o 
  -1   9   7       10.17        8.88      1.03 o 
   0   9   7      138.74      134.93      2.48 o 
   1   9   7       37.21       38.75      1.75 o 
   2   9   7       84.66       84.67      2.13 o 
   3   9   7        0.99        3.06      1.36 o 
   4   9   7      187.92      215.72      4.24 o 
   5   9   7       36.40       42.45      2.48 o 
   6   9   7       25.45       21.02      1.88 o 
 -10  10   7        1.76        5.01      1.56 o 
  -9  10   7        1.18        2.14      1.48 o 
  -8  10   7        1.35        2.15      1.44 o 
  -7  10   7       60.02       66.46      2.64 o 
  -6  10   7       35.99       42.57      2.67 o 
  -5  10   7        9.01        7.92      0.99 o 
  -4  10   7       40.15       41.66      1.63 o 
  -3  10   7        1.40        0.62      0.93 o 
  -2  10   7       20.66       20.17      1.31 o 
  -1  10   7       39.82       42.39      1.74 o 
   0  10   7        0.36        0.83      1.25 o 
   1  10   7       11.09        8.58      1.40 o 
   2  10   7       64.10       70.94      2.60 o 
   3  10   7      113.99      119.97      2.80 o 
   4  10   7        1.99        0.88      1.23 o 
   5  10   7        8.06        8.67      1.41 o 
  -8  11   7       15.50       18.61      1.80 o 
  -7  11   7       79.61       97.10      3.20 o 
  -6  11   7        1.21        1.85      1.48 o 
  -5  11   7        0.70        0.13      0.98 o 
  -4  11   7       64.85       76.36      2.05 o 
  -3  11   7        2.09        1.77      1.02 o 
  -2  11   7       14.76       12.36      1.25 o 
  -1  11   7      167.74      168.50      3.58 o 
   0  11   7       29.00       29.62      2.31 o 
   1  11   7       48.94       61.67      4.59 o 
   2  11   7        7.45        5.78      1.52 o 
   3  11   7        3.29        3.84      1.48 o 
  -4  12   7        1.70        0.99      1.76 o 
  -3  12   7       19.83       18.21      1.63 o 
  -2  12   7        1.92        2.84      1.34 o 
  -1  12   7        2.39        3.12      1.47 o 
 -15   0   8       72.12       68.51      5.78 o 
 -14   0   8        0.50        1.40      1.44 o 
 -13   0   8        3.50        1.98      1.36 o 
 -12   0   8       44.58       38.14      3.63 o 
 -11   0   8      129.47      124.53      3.63 o 
 -10   0   8       61.78       71.57      2.95 o 
  -9   0   8       34.15       35.16      2.27 o 
  -8   0   8       77.00       78.94      2.72 o 
  -7   0   8       76.16       72.87      1.55 o 
  -6   0   8      756.24      750.95      8.53 o 
  -5   0   8       84.32       91.92      1.84 o 
  -4   0   8      966.82      982.48     11.03 o 
  -3   0   8        5.75        1.53      0.68 o 
  -2   0   8      365.68      344.69      7.71 o 
  -1   0   8     1124.37     1099.47     12.43 o 
   0   0   8       20.08       23.42      1.48 o 
   1   0   8      357.44      359.24      4.93 o 
   2   0   8      913.81      908.40     12.08 o 
   3   0   8     1201.23     1133.49     13.19 o 
   4   0   8       18.69       24.24      1.71 o 
   5   0   8      379.20      369.37      5.41 o 
   6   0   8       49.35       57.62      2.25 o 
   7   0   8       10.53       10.07      1.44 o 
   8   0   8      182.89      206.52      4.09 o 
   9   0   8       87.53      107.84      3.21 o 
  10   0   8        6.36        4.36      2.44 o 
 -15   1   8       34.58       42.00      1.86 o 
 -14   1   8        5.65        5.61      1.08 o 
 -13   1   8       88.11       91.09      2.26 o 
 -12   1   8      101.03       91.45      2.20 o 
 -11   1   8        0.05        0.37      0.95 o 
 -10   1   8      102.21      100.17      2.32 o 
  -9   1   8      107.00      105.65      1.72 o 
  -8   1   8       83.49       84.53      1.35 o 
  -7   1   8       76.15       67.00      1.18 o 
  -6   1   8      151.59      147.22      1.45 o 
  -5   1   8      999.18      995.87      7.05 o 
  -4   1   8       18.12       14.10      0.68 o 
  -3   1   8      216.50      213.16      2.22 o 
  -2   1   8      660.38      693.37      5.77 o 
  -1   1   8       41.17       34.22      1.09 o 
   0   1   8      134.30      128.89      1.77 o 
   1   1   8        1.57        0.97      0.68 o 
   2   1   8     1710.69     1693.22     13.37 o 
   3   1   8      214.19      222.00      2.66 o 
   4   1   8      665.61      651.54      8.12 o 
   5   1   8      126.93      137.42      2.15 o 
   6   1   8        1.64        2.68      0.88 o 
   7   1   8       26.14       24.05      1.43 o 
   8   1   8        8.27        8.24      1.08 o 
   9   1   8        0.29        0.88      1.03 o 
  10   1   8        2.08       -0.35      1.05 o 
 -15   2   8       22.01       26.25      1.80 o 
 -14   2   8        7.90        4.90      1.19 o 
 -13   2   8       23.78       18.69      2.19 o 
 -12   2   8        3.25        4.22      0.98 o 
 -11   2   8       67.51       69.12      1.90 o 
 -10   2   8      197.05      185.84      2.45 o 
  -9   2   8      257.23      256.89      3.04 o 
  -8   2   8       79.67       89.27      1.41 o 
  -7   2   8       89.85       93.08      1.41 o 
  -6   2   8      143.43      136.04      1.68 o 
  -5   2   8        0.35        1.74      0.73 o 
  -4   2   8      109.38      110.44      1.52 o 
  -3   2   8       27.20       24.52      0.79 o 
  -2   2   8       65.08       64.02      1.18 o 
  -1   2   8     1203.06     1204.73      9.72 o 
   0   2   8        4.89        3.06      0.67 o 
   1   2   8      151.45      140.61      2.65 o 
   2   2   8       52.74       50.04      1.88 o 
   3   2   8       69.04       75.62      2.40 o 
   4   2   8      198.87      205.87      3.34 o 
   5   2   8        5.60        3.97      0.84 o 
   6   2   8        0.60        1.57      0.86 o 
   7   2   8      179.46      174.91      2.58 o 
   8   2   8        0.00       -0.78      0.97 o 
   9   2   8        0.18        0.13      1.01 o 
  10   2   8        4.64        2.19      1.29 o 
 -15   3   8        4.18        5.47      1.19 o 
 -14   3   8        5.21        4.67      1.09 o 
 -13   3   8        2.57        2.36      0.98 o 
 -12   3   8       29.54       28.58      1.50 o 
 -11   3   8        8.18        6.46      0.94 o 
 -10   3   8       64.09       65.24      1.59 o 
  -9   3   8      157.82      166.08      2.35 o 
  -8   3   8       12.26        8.27      0.79 o 
  -7   3   8      154.09      147.17      1.80 o 
  -6   3   8      126.15      125.79      1.64 o 
  -5   3   8        0.98        1.69      0.54 o 
  -4   3   8       24.55       26.70      1.01 o 
  -3   3   8       88.68       87.47      1.39 o 
  -2   3   8       49.29       51.75      1.65 o 
  -1   3   8        2.61        2.28      0.57 o 
   0   3   8       21.09       18.68      1.34 o 
   1   3   8       23.91       23.00      1.11 o 
   2   3   8        2.43        1.83      0.68 o 
   3   3   8       74.16       80.30      1.56 o 
   4   3   8       18.51       11.02      0.85 o 
   5   3   8       88.76       87.44      1.79 o 
   6   3   8       17.55       19.31      1.13 o 
   7   3   8        1.45        2.43      0.96 o 
   8   3   8        3.05        0.77      0.97 o 
   9   3   8        0.46       -1.01      1.01 o 
 -15   4   8        8.76       10.58      1.89 o 
 -14   4   8        3.44        3.01      1.06 o 
 -13   4   8        1.27        0.67      0.96 o 
 -12   4   8       26.69       33.79      1.58 o 
 -11   4   8       24.26       15.26      1.16 o 
 -10   4   8       58.60       57.06      1.46 o 
  -9   4   8        3.47        1.10      0.67 o 
  -8   4   8       13.15        9.03      0.75 o 
  -7   4   8       77.87       84.37      3.61 o 
  -6   4   8        0.22       -0.74      0.83 o 
  -5   4   8       70.00       63.47      1.24 o 
  -4   4   8      519.74      541.49      5.01 o 
  -3   4   8       14.99       16.49      0.91 o 
  -2   4   8        7.41        6.02      0.67 o 
  -1   4   8      230.59      234.35      2.47 o 
   0   4   8       35.14       29.36      1.07 o 
   1   4   8        3.79        2.04      0.66 o 
   2   4   8      268.78      258.77      2.86 o 
   3   4   8        0.35        0.85      0.69 o 
   4   4   8      218.59      211.83      2.65 o 
   5   4   8        4.51        5.79      0.89 o 
   6   4   8       27.31       32.90      1.44 o 
   7   4   8       34.33       34.14      1.63 o 
   8   4   8       16.03       14.98      1.17 o 
   9   4   8        0.15       -1.20      1.20 o 
 -14   5   8       22.73       26.29      3.80 o 
 -13   5   8        5.88        2.96      1.66 o 
 -12   5   8       20.32       17.00      3.40 o 
 -11   5   8       40.88       34.04      1.25 o 
 -10   5   8        1.18        1.16      0.66 o 
  -9   5   8       60.69       62.86      1.44 o 
  -8   5   8        7.27        5.52      0.70 o 
  -7   5   8      138.11      143.38      2.06 o 
  -6   5   8       59.16       52.70      3.23 o 
  -5   5   8        5.96        4.86      0.74 o 
  -4   5   8       49.20       48.32      1.19 o 
  -3   5   8       67.97       60.98      1.33 o 
  -2   5   8      143.08      130.70      2.13 o 
  -1   5   8       20.56       10.41      0.73 o 
   0   5   8       54.67       55.91      1.28 o 
   1   5   8      155.50      127.30      1.87 o 
   2   5   8       84.28       76.09      1.57 o 
   3   5   8       46.80       49.09      1.54 o 
   4   5   8      168.89      157.08      2.29 o 
   5   5   8       15.68       16.27      1.05 o 
   6   5   8       47.37       43.84      1.61 o 
   7   5   8        6.49        6.24      1.03 o 
   8   5   8       60.16       61.38      2.18 o 
 -14   6   8        4.89        6.81      3.18 o 
 -13   6   8       15.06       12.51      1.85 o 
 -12   6   8        0.13       -1.12      1.49 o 
 -11   6   8       80.55       83.31      2.37 o 
 -10   6   8       11.10       10.16      1.36 o 
  -9   6   8       44.87       37.37      2.00 o 
  -8   6   8       34.77       35.20      1.18 o 
  -7   6   8        0.41        0.21      0.64 o 
  -6   6   8      133.04      127.82      2.01 o 
  -5   6   8        1.08        0.82      0.71 o 
  -4   6   8       48.46       41.04      2.25 o 
  -3   6   8       32.79       33.04      1.40 o 
  -2   6   8      231.65      230.93      3.02 o 
  -1   6   8       79.85       78.47      1.83 o 
   0   6   8      142.86      154.19      2.42 o 
   1   6   8       48.80       48.13      1.66 o 
   2   6   8      257.78      250.13      2.84 o 
   3   6   8       17.67       17.35      1.85 o 
   4   6   8       16.85       15.10      0.99 o 
   5   6   8      124.10      124.67      2.62 o 
   6   6   8        9.51       10.05      1.04 o 
   7   6   8       19.32       15.87      1.39 o 
   8   6   8        9.17       11.37      1.42 o 
 -13   7   8       23.30       35.91      6.92 o 
 -12   7   8        0.73       -0.80      1.66 o 
 -11   7   8       15.34       15.22      1.60 o 
 -10   7   8       84.91       77.63      2.69 o 
  -9   7   8      118.51      120.92      3.04 o 
  -8   7   8      132.58      135.40      3.17 o 
  -7   7   8      144.54      138.65      2.15 o 
  -6   7   8        2.24        1.32      0.71 o 
  -5   7   8      250.80      266.52      3.32 o 
  -4   7   8      130.73      144.14      2.34 o 
  -3   7   8      223.16      228.52      3.05 o 
  -2   7   8       14.26       13.25      1.81 o 
  -1   7   8       93.16       90.71      1.98 o 
   0   7   8       35.52       35.14      1.53 o 
   1   7   8       36.50       29.66      1.62 o 
   2   7   8      221.48      213.76      3.18 o 
   3   7   8       28.03       26.79      1.63 o 
   4   7   8       88.66       81.47      5.51 o 
   5   7   8       80.24       79.04      2.46 o 
   6   7   8       18.36       13.82      1.68 o 
   7   7   8        8.42        6.28      1.60 o 
 -12   8   8       19.59       25.47      2.15 o 
 -11   8   8        3.80        5.51      1.52 o 
 -10   8   8       69.77       81.83      2.93 o 
  -9   8   8      274.06      280.61      7.20 o 
  -8   8   8       16.61       12.02      1.52 o 
  -7   8   8        3.03        2.96      0.73 o 
  -6   8   8        6.36        6.31      0.81 o 
  -5   8   8       21.17       20.59      1.27 o 
  -4   8   8       94.20      101.59      2.02 o 
  -3   8   8       19.38       16.64      1.20 o 
  -2   8   8        5.16        2.89      0.97 o 
  -1   8   8      296.59      308.37      3.90 o 
   0   8   8        5.28        3.72      1.00 o 
   1   8   8        1.10       -0.67      0.94 o 
   2   8   8        6.28        2.10      1.02 o 
   3   8   8       21.16       17.97      1.48 o 
   4   8   8       20.69       17.42      1.68 o 
   5   8   8        7.09        7.61      1.70 o 
   6   8   8        0.58       -0.74      1.44 o 
 -11   9   8        0.04        1.76      1.60 o 
 -10   9   8        2.61        5.35      1.56 o 
  -9   9   8        1.35        2.89      1.44 o 
  -8   9   8        2.92        2.95      1.44 o 
  -7   9   8        4.08        4.14      1.44 o 
  -6   9   8       76.73       89.30      1.97 o 
  -5   9   8       46.35       47.44      1.65 o 
  -4   9   8        7.53        7.70      0.96 o 
  -3   9   8        0.18       -0.68      0.87 o 
  -2   9   8       39.03       38.52      1.69 o 
  -1   9   8        0.45        0.54      1.18 o 
   0   9   8       52.71       60.77      1.98 o 
   1   9   8        3.69        3.94      1.07 o 
   2   9   8        6.65        6.79      1.18 o 
   3   9   8        8.75       11.52      1.70 o 
   4   9   8       22.86       21.83      1.76 o 
   5   9   8        0.11       -0.23      1.52 o 
  -9  10   8        0.57        0.40      1.44 o 
  -8  10   8        5.40        4.93      1.52 o 
  -7  10   8        1.02       -1.40      1.40 o 
  -6  10   8        0.23        0.06      1.36 o 
  -5  10   8       10.80        7.80      1.06 o 
  -4  10   8       56.55       57.51      1.85 o 
  -3  10   8       17.28       19.43      1.38 o 
  -2  10   8        2.85        3.70      1.08 o 
  -1  10   8       68.80       72.49      2.11 o 
   0  10   8        9.71       12.53      1.24 o 
   1  10   8       16.80       21.80      3.12 o 
   2  10   8        0.54       -0.51      1.36 o 
   3  10   8        1.47       -0.34      1.36 o 
  -7  11   8        2.03       -0.62      1.44 o 
  -6  11   8        3.23        1.30      1.52 o 
  -5  11   8        7.69       10.49      1.64 o 
  -4  11   8        1.57       -0.03      1.02 o 
  -3  11   8        1.76        0.64      1.16 o 
  -2  11   8        1.79        2.33      1.48 o 
  -1  11   8        2.16        0.83      1.76 o 
   0  11   8        6.95        6.48      1.47 o 
   1  11   8       43.85       52.75      2.56 o 
 -15   1   9       53.53       50.31      2.28 o 
 -14   1   9       67.58       75.73      2.48 o 
 -13   1   9       14.20       13.24      1.36 o 
 -12   1   9      204.84      219.06      3.77 o 
 -11   1   9      137.38      143.84      2.88 o 
 -10   1   9       48.67       45.62      1.82 o 
  -9   1   9      229.59      225.13      5.33 o 
  -8   1   9        7.53        7.54      0.95 o 
  -7   1   9        0.46        0.03      0.93 o 
  -6   1   9       87.36       82.27      1.58 o 
  -5   1   9      552.69      565.45      4.80 o 
  -4   1   9      250.60      243.81      2.49 o 
  -3   1   9      174.75      153.61      1.88 o 
  -2   1   9      486.67      494.58      4.44 o 
  -1   1   9      382.63      358.70      3.47 o 
   0   1   9      882.23      877.64      7.34 o 
   1   1   9      480.43      491.36      4.82 o 
   2   1   9      567.73      557.21      5.12 o 
   3   1   9       59.73       63.56      1.59 o 
   4   1   9       11.48        8.52      0.89 o 
   5   1   9        7.94        7.74      0.95 o 
   6   1   9       33.63       31.74      1.52 o 
   7   1   9       12.43       12.99      1.15 o 
   8   1   9        5.43        3.45      1.31 o 
   9   1   9        0.67       -0.66      1.05 o 
 -15   2   9       28.06       32.14      1.86 o 
 -14   2   9        0.07        0.23      1.19 o 
 -13   2   9        3.50        2.89      1.14 o 
 -12   2   9       81.42       79.77      2.23 o 
 -11   2   9       34.62       36.17      2.38 o 
 -10   2   9       26.58       23.86      1.66 o 
  -9   2   9      153.73      145.33      2.21 o 
  -8   2   9      148.42      140.91      2.12 o 
  -7   2   9        0.25        0.74      0.87 o 
  -6   2   9      200.73      188.42      3.75 o 
  -5   2   9      118.74      111.73      2.57 o 
  -4   2   9      298.11      304.20      2.91 o 
  -3   2   9      100.57      103.70      1.52 o 
  -2   2   9      242.56      240.02      2.57 o 
  -1   2   9      209.66      207.69      2.72 o 
   0   2   9      500.94      518.11      4.70 o 
   1   2   9      251.40      260.96      3.54 o 
   2   2   9       78.67       89.93      1.72 o 
   3   2   9       82.64       77.23      1.68 o 
   4   2   9       79.91       80.77      1.77 o 
   5   2   9      133.10      128.55      2.21 o 
   6   2   9       22.82       24.29      1.37 o 
   7   2   9        0.19       -0.96      0.96 o 
   8   2   9        0.03        0.44      1.03 o 
 -15   3   9        0.06       -0.59      1.41 o 
 -14   3   9       28.21       31.01      1.96 o 
 -13   3   9       10.53        8.21      1.20 o 
 -12   3   9        6.24        5.83      1.09 o 
 -11   3   9      155.83      153.63      3.69 o 
 -10   3   9       32.40       33.37      1.63 o 
  -9   3   9       39.32       35.74      1.42 o 
  -8   3   9      748.12      762.46      7.39 o 
  -7   3   9      237.37      242.16      3.04 o 
  -6   3   9     2646.76     2625.12     23.22 o 
  -5   3   9      390.88      371.72      3.73 o 
  -4   3   9       13.71       17.31      1.52 o 
  -3   3   9     1241.30     1227.96      9.74 o 
  -2   3   9       27.43       26.26      2.39 o 
  -1   3   9      131.75      124.31      3.36 o 
   0   3   9     1002.80      951.52      7.89 o 
   1   3   9      431.90      393.13      3.87 o 
   2   3   9       40.79       41.00      1.36 o 
   3   3   9       36.52       33.90      1.34 o 
   4   3   9      180.77      176.82      2.96 o 
   5   3   9      249.95      256.96      4.32 o 
   6   3   9        1.56        1.12      0.95 o 
   7   3   9       38.09       33.55      1.64 o 
   8   3   9       69.97       80.23      2.11 o 
 -14   4   9        6.58        5.87      1.72 o 
 -13   4   9       45.35       47.45      2.38 o 
 -12   4   9       65.28       68.32      2.09 o 
 -11   4   9       45.69       39.10      2.10 o 
 -10   4   9      240.80      233.38      4.32 o 
  -9   4   9       21.93       23.77      1.28 o 
  -8   4   9       69.73       65.29      1.56 o 
  -7   4   9       66.80       68.25      1.60 o 
  -6   4   9       86.50       88.89      2.47 o 
  -5   4   9       42.62       39.20      1.42 o 
  -4   4   9     1025.90      989.14      9.40 o 
  -3   4   9       18.76       14.99      1.28 o 
  -2   4   9       81.41       77.60      2.06 o 
  -1   4   9      119.46      107.50      2.36 o 
   0   4   9      179.77      159.61      2.14 o 
   1   4   9       66.17       69.66      1.53 o 
   2   4   9        0.47       -0.71      0.71 o 
   3   4   9        0.04       -0.73      0.73 o 
   4   4   9       50.93       47.78      1.89 o 
   5   4   9       15.80       13.00      1.05 o 
   6   4   9        8.18        6.57      0.99 o 
   7   4   9       27.57       27.30      1.65 o 
   8   4   9       13.96        9.01      1.35 o 
 -14   5   9        1.74        2.74      2.44 o 
 -13   5   9       58.18       54.44      3.63 o 
 -12   5   9       15.28       13.61      2.27 o 
 -11   5   9       80.74       69.18      3.63 o 
 -10   5   9       44.51       44.18      1.48 o 
  -9   5   9      200.62      211.27      3.47 o 
  -8   5   9        0.15        0.00      0.69 o 
  -7   5   9        0.04       -0.52      0.67 o 
  -6   5   9      304.78      314.11      4.34 o 
  -5   5   9      934.67      940.43      9.03 o 
  -4   5   9      329.32      317.13      3.78 o 
  -3   5   9        0.30       -0.22      0.78 o 
  -2   5   9       25.77       30.74      1.39 o 
  -1   5   9      171.14      163.96      2.61 o 
   0   5   9       16.19       12.93      1.06 o 
   1   5   9      163.83      142.89      2.11 o 
   2   5   9      118.76      112.81      1.92 o 
   3   5   9       56.09       54.84      1.56 o 
   4   5   9       19.78       18.85      1.09 o 
   5   5   9        5.22        1.16      0.90 o 
   6   5   9       38.40       43.71      1.69 o 
   7   5   9        2.00        1.18      0.99 o 
 -13   6   9       49.53       49.79      3.63 o 
 -12   6   9        5.06        1.47      2.04 o 
 -11   6   9        4.69        1.89      1.28 o 
 -10   6   9        1.10       -1.20      1.47 o 
  -9   6   9       10.74        9.95      1.36 o 
  -8   6   9        2.23        1.22      0.77 o 
  -7   6   9        4.45        2.04      0.77 o 
  -6   6   9       16.13       13.42      0.91 o 
  -5   6   9        0.27        0.91      0.94 o 
  -4   6   9        3.87        3.46      0.85 o 
  -3   6   9        0.01       -0.78      0.78 o 
  -2   6   9        1.96        1.35      0.87 o 
  -1   6   9      182.84      176.90      2.75 o 
   0   6   9       20.04       16.33      1.13 o 
   1   6   9        5.35        3.43      0.98 o 
   2   6   9       87.50       81.54      2.12 o 
   3   6   9        3.60        6.62      1.11 o 
   4   6   9        4.32        2.69      1.09 o 
   5   6   9        1.56       -0.12      1.09 o 
   6   6   9        4.66        3.98      1.18 o 
   7   6   9       19.26       24.65      3.29 o 
 -12   7   9       24.59       31.87      3.40 o 
 -11   7   9       22.39       18.14      1.68 o 
 -10   7   9        0.52        0.15      1.28 o 
  -9   7   9       60.29       55.88      2.40 o 
  -8   7   9       63.89       68.69      2.48 o 
  -7   7   9        3.11        1.85      0.73 o 
  -6   7   9       19.16       17.70      1.71 o 
  -5   7   9       29.83       26.90      1.42 o 
  -4   7   9        0.80        0.66      0.85 o 
  -3   7   9       77.46       78.49      1.90 o 
  -2   7   9       54.09       49.92      1.70 o 
  -1   7   9        0.01       -0.85      0.90 o 
   0   7   9       97.85      102.73      2.22 o 
   1   7   9        0.85        0.27      0.98 o 
   2   7   9      154.54      158.22      2.79 o 
   3   7   9        0.19       -0.99      1.02 o 
   4   7   9        2.70        2.35      1.13 o 
   5   7   9       24.76       20.87      1.80 o 
   6   7   9       14.20       12.80      1.72 o 
 -11   8   9        4.97        3.91      1.56 o 
 -10   8   9        1.56        1.22      1.40 o 
  -9   8   9        6.15        5.52      1.48 o 
  -8   8   9        0.76       -1.30      1.36 o 
  -7   8   9        1.72        1.60      1.32 o 
  -6   8   9       60.39       60.18      2.37 o 
  -5   8   9       13.69       12.14      1.00 o 
  -4   8   9        1.12        0.69      0.88 o 
  -3   8   9       23.78       23.66      1.75 o 
  -2   8   9        0.87        1.38      0.93 o 
  -1   8   9       38.77       40.18      2.31 o 
   0   8   9       10.54       13.32      1.20 o 
   1   8   9       39.34       39.22      1.90 o 
   2   8   9       35.09       37.19      1.78 o 
   3   8   9        3.38        3.94      1.13 o 
   4   8   9        9.23        6.50      1.64 o 
   5   8   9       14.94       15.80      1.80 o 
 -10   9   9       51.45       62.41      2.85 o 
  -9   9   9       21.62       20.09      1.84 o 
  -8   9   9        5.93        4.94      1.48 o 
  -7   9   9        7.27        6.32      1.53 o 
  -6   9   9       51.12       58.77      1.79 o 
  -5   9   9       55.88       61.09      1.87 o 
  -4   9   9       24.32       25.61      1.57 o 
  -3   9   9       62.90       65.84      1.95 o 
  -2   9   9       10.70       10.44      1.12 o 
  -1   9   9        3.71        5.85      1.08 o 
   0   9   9        1.07        2.34      1.04 o 
   1   9   9        8.33        5.54      1.16 o 
   2   9   9        3.14       -0.73      1.59 o 
   3   9   9       29.49       27.56      3.06 o 
  -8  10   9        0.29       -1.04      1.40 o 
  -7  10   9       15.29       11.79      1.64 o 
  -6  10   9        0.22       -0.92      1.40 o 
  -5  10   9        0.24        0.50      0.99 o 
  -4  10   9       16.94       15.12      1.18 o 
  -3  10   9        7.74        7.65      1.14 o 
  -2  10   9       26.68       27.99      1.76 o 
  -1  10   9        2.06        0.59      1.08 o 
   0  10   9        1.23        1.53      1.09 o 
   1  10   9       28.74       32.16      2.24 o 
  -3  11   9        0.50        0.07      1.36 o 
 -15   0  10       92.31       96.63      4.08 o 
 -14   0  10       13.86        9.53      1.93 o 
 -13   0  10       86.34       82.80      3.52 o 
 -12   0  10      151.47      144.38      4.20 o 
 -11   0  10      105.46      108.43      3.74 o 
 -10   0  10       67.47       61.81      3.06 o 
  -9   0  10      225.47      236.82      5.33 o 
  -8   0  10      360.50      350.01      6.92 o 
  -7   0  10        2.21        0.45      1.36 o 
  -6   0  10        0.09       -0.63      0.73 o 
  -5   0  10      127.43      133.52      2.50 o 
  -4   0  10      551.91      555.33      6.89 o 
  -3   0  10     1289.20     1280.99     14.51 o 
  -2   0  10       66.62       62.92      2.04 o 
  -1   0  10        1.68       -0.14      1.00 o 
   0   0  10      226.47      212.49      7.88 o 
   1   0  10      110.82      108.54      3.29 o 
   2   0  10       31.43       28.50      1.87 o 
   3   0  10        2.72        1.22      1.16 o 
   4   0  10       97.07      102.36      2.85 o 
   5   0  10       20.63       16.54      1.60 o 
   6   0  10       37.54       41.59      2.36 o 
   7   0  10       42.77       42.47      2.53 o 
 -14   1  10       11.10        8.20      1.40 o 
 -13   1  10        3.23        2.43      1.36 o 
 -12   1  10        4.50        5.51      1.19 o 
 -11   1  10       50.83       51.52      2.03 o 
 -10   1  10       47.90       43.06      3.86 o 
  -9   1  10      311.90      309.03      4.53 o 
  -8   1  10      386.70      394.16      9.64 o 
  -7   1  10      190.40      191.76      2.57 o 
  -6   1  10      133.05      127.79      2.09 o 
  -5   1  10       18.37       14.94      1.13 o 
  -4   1  10        0.19       -0.61      0.61 o 
  -3   1  10        0.19        0.37      0.61 o 
  -2   1  10      274.43      257.12      2.79 o 
  -1   1  10        2.13       -0.12      0.70 o 
   0   1  10      262.24      256.77      4.39 o 
   1   1  10      191.44      205.13      2.56 o 
   2   1  10      110.59       96.46      1.83 o 
   3   1  10        1.36        3.65      0.86 o 
   4   1  10       40.09       35.09      1.53 o 
   5   1  10        2.00        3.05      0.98 o 
   6   1  10        1.12        0.19      0.99 o 
   7   1  10        1.13        1.62      1.08 o 
 -14   2  10        2.88        2.49      1.23 o 
 -13   2  10      124.53      133.47      3.69 o 
 -12   2  10        1.78        1.56      1.09 o 
 -11   2  10        5.94        3.32      1.30 o 
 -10   2  10        2.74        1.68      1.30 o 
  -9   2  10       13.25       11.38      1.47 o 
  -8   2  10       78.30       85.40      1.82 o 
  -7   2  10      560.93      554.39      5.69 o 
  -6   2  10      187.77      182.62      3.39 o 
  -5   2  10       10.61       12.03      0.89 o 
  -4   2  10       21.22       18.45      1.46 o 
  -3   2  10      562.71      555.02      4.91 o 
  -2   2  10       49.91       50.93      1.33 o 
  -1   2  10        5.20        5.65      0.80 o 
   0   2  10      512.50      505.61      4.73 o 
   1   2  10       13.46       10.43      0.89 o 
   2   2  10        0.00        0.05      0.76 o 
   3   2  10       12.04       12.62      1.01 o 
   4   2  10       38.46       42.24      1.82 o 
   5   2  10       12.69       11.94      1.08 o 
   6   2  10       59.86       65.12      1.91 o 
   7   2  10       12.10       13.22      1.25 o 
 -14   3  10        0.08       -1.00      1.14 o 
 -13   3  10       16.82       10.03      1.28 o 
 -12   3  10       19.50       12.18      1.28 o 
 -11   3  10        1.51        1.85      1.30 o 
 -10   3  10        2.42        2.71      1.01 o 
  -9   3  10       10.69       12.57      1.14 o 
  -8   3  10       62.35       59.51      1.65 o 
  -7   3  10      211.95      213.02      2.87 o 
  -6   3  10      164.04      168.59      2.49 o 
  -5   3  10      176.54      186.67      3.45 o 
  -4   3  10        8.07        4.21      0.85 o 
  -3   3  10       40.27       47.65      1.57 o 
  -2   3  10        0.25        0.06      0.62 o 
  -1   3  10       27.02       19.66      1.38 o 
   0   3  10       76.84       82.68      1.69 o 
   1   3  10      101.97      108.51      1.91 o 
   2   3  10       82.94       81.48      1.75 o 
   3   3  10        0.60       -0.43      0.79 o 
   4   3  10       10.47       10.47      1.01 o 
   5   3  10        0.67        0.51      0.93 o 
   6   3  10       44.98       47.87      1.83 o 
   7   3  10       16.72       16.77      1.27 o 
 -14   4  10        2.12        0.79      2.04 o 
 -13   4  10       27.04       30.40      3.40 o 
 -12   4  10        0.80        0.77      1.05 o 
 -11   4  10       38.68       38.50      1.82 o 
 -10   4  10        5.74        7.14      1.05 o 
  -9   4  10        1.30       -0.39      0.78 o 
  -8   4  10        2.10        1.03      0.79 o 
  -7   4  10      116.51      122.95      2.15 o 
  -6   4  10        9.59        5.28      0.83 o 
  -5   4  10       52.72       50.10      1.68 o 
  -4   4  10       21.67       18.58      1.71 o 
  -3   4  10       28.52       22.90      2.43 o 
  -2   4  10      203.39      216.21      3.07 o 
  -1   4  10       21.08       16.16      1.11 o 
   0   4  10      226.96      220.06      3.23 o 
   1   4  10        1.76        1.18      0.78 o 
   2   4  10        0.51       -0.58      0.77 o 
   3   4  10       68.80       67.86      1.71 o 
   4   4  10        1.65        2.39      0.93 o 
   5   4  10       90.01       91.83      2.04 o 
   6   4  10        0.36        0.44      0.99 o 
   7   4  10       13.03       13.05      1.23 o 
 -13   5  10        5.06        3.52      2.15 o 
 -12   5  10        7.21        4.99      2.04 o 
 -11   5  10        0.00       -1.81      1.81 o 
 -10   5  10       22.01       19.71      1.50 o 
  -9   5  10      173.79      173.90      4.42 o 
  -8   5  10        2.28        2.64      1.29 o 
  -7   5  10      176.64      187.49      2.72 o 
  -6   5  10      206.16      213.84      2.96 o 
  -5   5  10        7.33        5.79      0.86 o 
  -4   5  10        3.06        0.96      1.03 o 
  -3   5  10        9.19        6.35      0.97 o 
  -2   5  10       21.48       18.75      1.26 o 
  -1   5  10      122.06      114.39      2.31 o 
   0   5  10       40.66       33.73      1.68 o 
   1   5  10       40.51       36.15      1.66 o 
   2   5  10        4.09        2.90      1.04 o 
   3   5  10       25.40       23.45      1.85 o 
   4   5  10       15.06        9.06      1.22 o 
   5   5  10        6.39        5.72      1.22 o 
   6   5  10        9.69        9.32      1.35 o 
 -12   6  10       17.38       16.11      2.50 o 
 -11   6  10        5.27        8.05      2.27 o 
 -10   6  10        8.88        4.64      1.36 o 
  -9   6  10       71.87       85.65      4.03 o 
  -8   6  10        8.76        7.07      0.87 o 
  -7   6  10       12.00        9.35      0.92 o 
  -6   6  10       45.19       51.09      1.62 o 
  -5   6  10       12.62       11.56      1.02 o 
  -4   6  10      111.96      116.48      2.27 o 
  -3   6  10      421.49      419.21      5.05 o 
  -2   6  10        0.70        0.53      0.93 o 
  -1   6  10       18.76       19.00      1.32 o 
   0   6  10        8.88       10.30      1.06 o 
   1   6  10        5.45        5.49      1.09 o 
   2   6  10       17.32       11.06      1.20 o 
   3   6  10        0.36        0.62      1.02 o 
   4   6  10        4.68        2.99      1.13 o 
   5   6  10       15.44       16.72      1.41 o 
 -11   7  10       17.33       14.52      2.50 o 
 -10   7  10        4.59        2.33      1.44 o 
  -9   7  10       33.09       39.52      2.28 o 
  -8   7  10       76.57       75.29      2.64 o 
  -7   7  10       55.29       60.58      1.73 o 
  -6   7  10        5.78        5.47      0.95 o 
  -5   7  10        0.34       -0.32      0.88 o 
  -4   7  10        5.34        4.43      1.02 o 
  -3   7  10        0.16        0.39      0.95 o 
  -2   7  10       13.28        8.55      1.08 o 
  -1   7  10       24.86       21.16      1.48 o 
   0   7  10       19.85       20.32      1.39 o 
   1   7  10       37.01       47.60      1.92 o 
   2   7  10      108.37      105.21      2.48 o 
   3   7  10       27.34       39.06      1.92 o 
   4   7  10        4.00        3.10      1.24 o 
 -10   8  10        0.94       -0.92      1.40 o 
  -9   8  10        3.29        2.66      1.48 o 
  -8   8  10        0.55        0.12      1.40 o 
  -7   8  10       15.17       14.01      1.60 o 
  -6   8  10        3.60        2.95      0.93 o 
  -5   8  10       55.57       56.94      1.81 o 
  -4   8  10       89.47       91.14      2.14 o 
  -3   8  10        0.59       -0.06      0.97 o 
  -2   8  10       51.87       57.71      1.91 o 
  -1   8  10       58.32       58.90      1.92 o 
   0   8  10       29.18       23.47      1.60 o 
   1   8  10        2.10        0.59      1.21 o 
   2   8  10       13.47       12.62      1.33 o 
   3   8  10        4.39        6.83      1.29 o 
  -9   9  10        5.71        3.93      1.56 o 
  -8   9  10       15.33       12.88      1.72 o 
  -7   9  10       47.19       51.94      2.61 o 
  -6   9  10       15.50       14.44      2.27 o 
  -5   9  10       22.84       27.52      1.66 o 
  -4   9  10       31.01       31.26      1.69 o 
  -3   9  10        9.76       10.81      1.17 o 
  -2   9  10        0.62        0.01      1.05 o 
  -1   9  10       28.20       36.12      1.82 o 
   0   9  10       20.16       17.18      1.35 o 
   1   9  10       28.28       29.83      1.90 o 
  -6  10  10        2.50        2.04      2.15 o 
  -5  10  10        3.94        3.69      1.93 o 
  -4  10  10        6.19        3.73      1.11 o 
  -3  10  10       10.28       10.18      1.25 o 
  -2  10  10       12.54       10.20      1.26 o 
  -1  10  10       18.43       17.92      2.27 o 
 -14   1  11       19.57       15.80      1.52 o 
 -13   1  11       27.01       24.97      2.00 o 
 -12   1  11        9.13        7.90      1.28 o 
 -11   1  11        0.59       -1.36      1.36 o 
 -10   1  11       12.21       10.60      2.10 o 
  -9   1  11       46.68       51.88      2.12 o 
  -8   1  11      369.34      356.78      5.13 o 
  -7   1  11        1.85        1.48      1.19 o 
  -6   1  11        4.52        2.34      0.78 o 
  -5   1  11       54.79       50.84      1.52 o 
  -4   1  11       14.45       13.76      1.00 o 
  -3   1  11       45.01       52.37      1.41 o 
  -2   1  11      634.64      630.01      6.02 o 
  -1   1  11       31.19       41.31      1.43 o 
   0   1  11       16.45       12.16      0.89 o 
   1   1  11       92.24       95.90      1.89 o 
   2   1  11       38.16       33.38      1.47 o 
   3   1  11      174.90      179.98      2.65 o 
   4   1  11        1.20        1.49      0.96 o 
   5   1  11        0.03       -0.96      0.96 o 
   6   1  11       94.32      108.94      2.35 o 
 -14   2  11        1.02        0.55      1.31 o 
 -13   2  11        5.50        2.81      1.24 o 
 -12   2  11        2.10       -0.47      1.53 o 
 -11   2  11        5.19        5.76      1.17 o 
 -10   2  11        0.22       -1.06      1.06 o 
  -9   2  11       77.45       75.01      2.31 o 
  -8   2  11       11.11        6.96      1.14 o 
  -7   2  11       11.53       10.64      0.93 o 
  -6   2  11      415.80      408.20      4.68 o 
  -5   2  11       19.35       20.73      1.37 o 
  -4   2  11       76.89       74.85      1.81 o 
  -3   2  11      192.92      184.89      2.79 o 
  -2   2  11        5.33        3.53      1.31 o 
  -1   2  11      102.27      104.60      1.87 o 
   0   2  11      172.26      181.24      2.90 o 
   1   2  11      107.31      101.60      1.92 o 
   2   2  11       18.02       17.99      1.18 o 
   3   2  11      112.40      111.81      2.15 o 
   4   2  11        6.98        3.56      1.02 o 
   5   2  11        2.91        0.64      1.03 o 
   6   2  11       11.26       10.46      1.20 o 
 -13   3  11        0.67       -0.82      1.17 o 
 -12   3  11       67.19       75.95      3.69 o 
 -11   3  11       84.84       80.48      2.34 o 
 -10   3  11       16.55       13.01      1.87 o 
  -9   3  11      122.96      129.77      2.83 o 
  -8   3  11        0.92        0.40      1.06 o 
  -7   3  11      265.96      280.07      3.55 o 
  -6   3  11      239.29      216.88      3.00 o 
  -5   3  11      160.07      147.64      2.44 o 
  -4   3  11      240.85      266.19      3.96 o 
  -3   3  11      268.77      243.83      3.29 o 
  -2   3  11        5.81        4.37      0.98 o 
  -1   3  11      318.54      313.39      6.05 o 
   0   3  11      339.01      321.35      4.15 o 
   1   3  11        2.51        4.88      1.07 o 
   2   3  11        0.00       -0.64      0.84 o 
   3   3  11        7.55        6.62      0.99 o 
   4   3  11       26.36       29.73      1.60 o 
   5   3  11        0.21       -0.03      0.99 o 
   6   3  11        8.54        9.65      1.22 o 
 -13   4  11        6.48        3.86      2.15 o 
 -12   4  11        3.70        4.20      2.04 o 
 -11   4  11        2.99        2.27      1.13 o 
 -10   4  11        2.46        1.23      1.03 o 
  -9   4  11        0.03       -0.60      1.01 o 
  -8   4  11       10.38        7.59      0.94 o 
  -7   4  11       40.56       45.11      1.55 o 
  -6   4  11      237.37      248.68      3.32 o 
  -5   4  11       55.27       54.67      1.72 o 
  -4   4  11       70.62       64.55      1.85 o 
  -3   4  11      189.85      178.70      2.85 o 
  -2   4  11       87.42       93.90      2.13 o 
  -1   4  11      163.77      167.02      2.83 o 
   0   4  11       63.49       68.56      2.00 o 
   1   4  11       48.15       53.85      1.92 o 
   2   4  11       77.93       87.18      2.98 o 
   3   4  11       78.48       75.18      2.25 o 
   4   4  11       42.36       49.24      2.09 o 
   5   4  11        0.81        0.57      1.20 o 
 -12   5  11        0.56        0.57      2.15 o 
 -11   5  11        6.27        6.46      2.15 o 
 -10   5  11      219.35      239.05     10.26 o 
  -9   5  11        4.21        3.63      1.13 o 
  -8   5  11      327.74      317.84      3.91 o 
  -7   5  11       26.09       29.38      1.54 o 
  -6   5  11        5.64        8.18      0.98 o 
  -5   5  11       43.07       44.58      1.66 o 
  -4   5  11       15.76       12.59      1.10 o 
  -3   5  11       73.29       82.81      3.56 o 
  -2   5  11      537.69      561.96      6.20 o 
  -1   5  11      141.40      126.73      2.53 o 
   0   5  11        1.09       -0.84      0.98 o 
   1   5  11        6.76        4.76      1.13 o 
   2   5  11       52.14       49.79      1.96 o 
   3   5  11       13.57       11.21      1.31 o 
   4   5  11       29.39       32.69      1.99 o 
 -11   6  11        1.57        1.02      2.04 o 
 -10   6  11        0.20       -0.45      2.04 o 
  -9   6  11       38.09       42.80      2.36 o 
  -8   6  11       83.78       80.89      1.95 o 
  -7   6  11       26.09       30.09      1.53 o 
  -6   6  11       26.84       22.08      1.88 o 
  -5   6  11        5.59        3.47      0.98 o 
  -4   6  11        4.99        2.25      1.06 o 
  -3   6  11        0.49       -0.91      0.99 o 
  -2   6  11        6.90        8.17      1.11 o 
  -1   6  11        0.04       -0.98      0.98 o 
   0   6  11       38.66       32.72      1.76 o 
   1   6  11        0.13       -1.07      1.07 o 
   2   6  11       38.36       36.53      2.38 o 
   3   6  11        7.86        7.01      1.29 o 
   4   6  11       15.52       17.26      1.50 o 
 -10   7  11       21.26       16.56      2.61 o 
  -9   7  11       12.10       15.60      1.72 o 
  -8   7  11       99.99      103.34      3.04 o 
  -7   7  11       61.58       69.98      1.96 o 
  -6   7  11       41.93       42.08      1.77 o 
  -5   7  11        8.79        6.75      1.05 o 
  -4   7  11       65.56       75.29      2.05 o 
  -3   7  11       11.56       11.36      1.17 o 
  -2   7  11        0.90       -0.27      1.00 o 
  -1   7  11       60.66       64.40      2.07 o 
   0   7  11        0.05       -0.37      1.18 o 
   1   7  11       45.40       49.35      2.02 o 
   2   7  11        9.10       12.35      1.37 o 
   3   7  11       94.18      115.87      3.22 o 
  -9   8  11        0.00       -1.40      1.40 o 
  -8   8  11        0.61       -1.08      1.44 o 
  -7   8  11       38.86       46.47      2.61 o 
  -6   8  11       10.99        5.92      1.06 o 
  -5   8  11        0.33        1.16      1.02 o 
  -4   8  11       18.93       20.27      1.44 o 
  -3   8  11       25.95       27.67      1.73 o 
  -2   8  11        5.07        3.90      1.13 o 
  -1   8  11       28.96       27.56      1.78 o 
   0   8  11       26.18       27.24      2.49 o 
   1   8  11        1.59        0.80      1.22 o 
  -6   9  11        1.72        0.23      1.93 o 
  -5   9  11       30.66       31.59      1.80 o 
  -4   9  11      146.10      173.35      3.04 o 
  -3   9  11        3.66        5.36      1.18 o 
  -2   9  11        6.84        8.89      1.32 o 
 -13   0  12        0.85        1.81      1.70 o 
 -12   0  12        0.29       -1.70      1.70 o 
 -11   0  12       58.45       58.75      3.29 o 
 -10   0  12       22.39       27.45      2.95 o 
  -9   0  12      726.49      764.89     13.50 o 
  -8   0  12        7.49        8.62      1.81 o 
  -7   0  12       58.60       65.56      3.29 o 
  -6   0  12       31.82       28.35      2.72 o 
  -5   0  12      203.71      217.08      5.44 o 
  -4   0  12      198.13      196.55      5.10 o 
  -3   0  12        0.39       -0.68      1.59 o 
  -2   0  12       53.23       50.60      2.12 o 
  -1   0  12      131.87      141.98      4.59 o 
   0   0  12      151.51      135.12      3.08 o 
   1   0  12        4.66        4.72      1.36 o 
   2   0  12       18.20       18.67      1.60 o 
   3   0  12      135.16      166.24      7.15 o 
   4   0  12       22.08       22.85      1.88 o 
   5   0  12        5.77        1.55      1.64 o 
 -13   1  12        1.98        1.60      1.24 o 
 -12   1  12        2.60        0.67      1.24 o 
 -11   1  12      144.26      138.23      3.12 o 
 -10   1  12      109.94      107.65      2.80 o 
  -9   1  12      247.83      245.07      4.17 o 
  -8   1  12       84.62       87.91      2.49 o 
  -7   1  12       62.66       57.40      2.17 o 
  -6   1  12       81.79       75.13      2.28 o 
  -5   1  12       45.02       41.17      1.96 o 
  -4   1  12       84.54       77.30      1.98 o 
  -3   1  12       62.66       56.33      1.85 o 
  -2   1  12        3.61        4.64      0.98 o 
  -1   1  12       67.05       72.06      1.99 o 
   0   1  12       67.79       69.07      1.71 o 
   1   1  12        4.08        2.21      0.90 o 
   2   1  12        1.09        0.86      0.95 o 
   3   1  12      159.01      178.75      3.08 o 
   4   1  12       54.85       58.71      1.91 o 
 -13   2  12       10.83       10.79      1.47 o 
 -12   2  12       16.08       14.07      1.47 o 
 -11   2  12       55.75       65.50      5.56 o 
 -10   2  12       49.40       54.70      2.23 o 
  -9   2  12       56.03       62.85      2.26 o 
  -8   2  12       20.58       16.97      1.39 o 
  -7   2  12       19.69       21.62      1.76 o 
  -6   2  12      203.52      201.22      5.33 o 
  -5   2  12       18.61       16.65      1.11 o 
  -4   2  12        1.82        0.62      0.89 o 
  -3   2  12       91.67      101.15      2.20 o 
  -2   2  12       34.34       27.64      1.63 o 
  -1   2  12       14.11        9.75      1.11 o 
   0   2  12       42.77       44.70      1.83 o 
   1   2  12       28.93       30.48      1.85 o 
   2   2  12       84.30       91.40      2.42 o 
   3   2  12       45.65       45.83      2.07 o 
   4   2  12       13.51       12.82      1.42 o 
 -12   3  12        2.49        1.69      1.23 o 
 -11   3  12        3.11        2.74      1.19 o 
 -10   3  12        0.78       -0.47      1.14 o 
  -9   3  12        0.02        0.52      1.09 o 
  -8   3  12        4.55        3.55      1.30 o 
  -7   3  12       10.36        6.96      1.23 o 
  -6   3  12        0.43       -0.74      0.85 o 
  -5   3  12        0.37       -0.18      0.91 o 
  -4   3  12       76.85       71.09      1.92 o 
  -3   3  12        3.36        2.26      1.00 o 
  -2   3  12       10.39       11.45      1.13 o 
  -1   3  12       17.52       19.26      1.60 o 
   0   3  12       15.58       16.49      1.31 o 
   1   3  12        4.78        4.16      1.13 o 
   2   3  12        3.72        2.48      1.13 o 
   3   3  12       27.31       28.93      1.92 o 
   4   3  12        0.01       -1.19      1.22 o 
 -12   4  12        0.54        0.45      1.93 o 
 -11   4  12        6.40        9.29      1.53 o 
 -10   4  12       12.05        9.65      1.28 o 
  -9   4  12       39.98       37.81      1.96 o 
  -8   4  12       16.00       10.16      1.28 o 
  -7   4  12       12.39        9.23      1.25 o 
  -6   4  12       46.84       51.55      1.81 o 
  -5   4  12        6.76        5.70      1.02 o 
  -4   4  12        1.47        0.97      0.98 o 
  -3   4  12      214.12      225.62      3.33 o 
  -2   4  12       99.99      108.90      2.40 o 
  -1   4  12        0.08       -0.32      1.02 o 
   0   4  12       47.70       52.11      1.96 o 
   1   4  12        5.04        2.84      1.11 o 
   2   4  12        2.51        1.50      1.13 o 
   3   4  12        0.62       -0.23      1.18 o 
 -11   5  12       32.03       39.70      3.52 o 
 -10   5  12        2.27        3.63      2.04 o 
  -9   5  12       38.67       39.84      2.01 o 
  -8   5  12        7.60        5.29      1.30 o 
  -7   5  12      173.24      172.68      2.82 o 
  -6   5  12        4.19        2.77      0.98 o 
  -5   5  12       18.29       16.09      1.19 o 
  -4   5  12        1.72        3.87      1.08 o 
  -3   5  12       22.01       23.70      1.79 o 
  -2   5  12        4.46        2.81      1.11 o 
  -1   5  12        1.33       -0.34      1.07 o 
   0   5  12        0.19       -1.02      1.07 o 
   1   5  12        3.24        5.16      1.22 o 
   2   5  12       29.22       34.82      1.96 o 
   3   5  12       22.81       20.29      1.66 o 
 -10   6  12       50.23       56.94      3.86 o 
  -9   6  12       20.14       15.20      2.61 o 
  -8   6  12       31.56       39.73      2.03 o 
  -7   6  12        2.97        2.42      1.00 o 
  -6   6  12        2.10        2.45      1.02 o 
  -5   6  12       14.50       15.16      1.22 o 
  -4   6  12      165.93      173.52      2.97 o 
  -3   6  12        5.58        6.69      1.12 o 
  -2   6  12        0.07        1.13      1.04 o 
  -1   6  12       22.80       26.13      1.79 o 
   0   6  12        1.16        0.45      1.13 o 
   1   6  12       12.00       15.04      1.40 o 
   2   6  12        2.07        2.41      1.24 o 
  -9   7  12       40.22       40.49      3.86 o 
  -8   7  12       15.33       12.18      1.63 o 
  -7   7  12       40.78       51.25      1.93 o 
  -6   7  12        7.04        5.79      1.11 o 
  -5   7  12       47.12       49.22      1.97 o 
  -4   7  12       21.60       17.43      1.32 o 
  -3   7  12        0.42        0.07      1.05 o 
  -2   7  12       42.06       48.81      2.47 o 
  -1   7  12        9.71        8.50      1.26 o 
   0   7  12        0.21       -0.69      1.15 o 
  -6   8  12       27.23       25.14      1.89 o 
  -5   8  12        8.94        6.91      1.16 o 
  -4   8  12        2.24        1.46      1.13 o 
  -3   8  12        6.38        3.78      1.16 o 
  -2   8  12        0.28       -0.89      1.31 o 
 -12   1  13       40.08       36.03      2.20 o 
 -11   1  13      128.93      143.38      3.32 o 
 -10   1  13       55.57       54.94      2.36 o 
  -9   1  13        1.33        2.78      1.24 o 
  -8   1  13        7.30        5.17      1.28 o 
  -7   1  13        9.30        4.93      1.24 o 
  -6   1  13       27.85       34.66      2.08 o 
  -5   1  13       10.62       14.06      1.64 o 
  -4   1  13       19.69       17.29      1.56 o 
  -3   1  13      143.47      164.00      3.49 o 
  -2   1  13        2.71        5.64      1.36 o 
  -1   1  13       12.77       10.83      1.22 o 
   0   1  13       78.05       81.39      2.25 o 
   1   1  13       11.50        9.85      1.28 o 
   2   1  13        0.61       -1.16      1.16 o 
   3   1  13        0.02       -1.20      1.20 o 
 -11   2  13        2.13        2.26      1.31 o 
 -10   2  13        6.34        5.19      1.31 o 
  -9   2  13        1.36        1.71      1.23 o 
  -8   2  13       16.14       17.71      1.44 o 
  -7   2  13        1.33       -0.39      1.19 o 
  -6   2  13       14.37       11.88      1.44 o 
  -5   2  13        7.57        4.08      1.36 o 
  -4   2  13        4.83        3.12      1.28 o 
  -3   2  13        0.23        0.87      1.24 o 
  -2   2  13       48.57       47.00      1.86 o 
  -1   2  13       47.71       44.55      1.90 o 
   0   2  13      122.66      142.68      2.86 o 
   1   2  13        0.75        0.83      1.18 o 
   2   2  13        1.56        0.91      1.20 o 
 -11   3  13        0.34       -0.09      1.23 o 
 -10   3  13        1.14        1.48      1.23 o 
  -9   3  13       54.18       54.24      2.21 o 
  -8   3  13        0.02        0.57      1.23 o 
  -7   3  13        0.01       -1.16      1.16 o 
  -6   3  13        8.28        7.53      1.93 o 
  -5   3  13      122.08      154.83      3.40 o 
  -4   3  13      195.45      189.93      3.10 o 
  -3   3  13       18.19       22.04      1.62 o 
  -2   3  13       17.58        9.06      1.15 o 
  -1   3  13       11.32       10.47      1.24 o 
   0   3  13        2.30       -0.91      1.13 o 
   1   3  13        3.01        1.70      1.18 o 
   2   3  13       20.51       21.13      1.53 o 
 -10   4  13        0.47        1.90      1.20 o 
  -9   4  13       23.16       22.80      1.81 o 
  -8   4  13       22.02       25.28      1.99 o 
  -7   4  13        8.93        7.50      1.34 o 
  -6   4  13        1.50        1.08      1.23 o 
  -5   4  13        2.03        1.91      1.32 o 
  -4   4  13       17.69       15.24      1.26 o 
  -3   4  13        2.15        3.14      1.09 o 
  -2   4  13       98.40      108.88      2.48 o 
  -1   4  13      106.78      110.35      2.62 o 
   0   4  13       19.28       17.91      1.44 o 
   1   4  13       35.47       36.06      2.00 o 
  -9   5  13       31.45       36.68      2.13 o 
  -8   5  13        4.53        7.07      1.36 o 
  -7   5  13       35.01       32.89      3.91 o 
  -6   5  13      119.23      129.12      3.23 o 
  -5   5  13       70.31       80.33      2.22 o 
  -4   5  13        0.99        2.72      1.10 o 
  -3   5  13       22.81       27.58      2.43 o 
  -2   5  13       41.70       35.25      1.86 o 
  -1   5  13        0.16        0.02      1.15 o 
   0   5  13       47.51       61.61      2.31 o 
  -8   6  13       27.15       30.94      2.27 o 
  -7   6  13        0.84        3.25      1.34 o 
  -6   6  13       25.96       26.77      1.82 o 
  -5   6  13       46.35       57.18      2.09 o 
  -4   6  13        8.31        5.56      1.23 o 
  -3   6  13       31.22       30.12      1.87 o 
  -2   6  13        0.06       -0.60      1.17 o 
  -1   6  13        2.22        3.74      1.26 o 
 -10   0  14       27.31       25.86      3.06 o 
  -9   0  14        0.54        0.68      1.70 o 
  -8   0  14       21.93       16.56      2.15 o 
  -7   0  14        2.52        1.93      1.81 o 
  -6   0  14       33.41       42.65      3.18 o 
  -5   0  14      257.27      288.88      7.15 o 
  -4   0  14      137.10      122.49      4.54 o 
  -3   0  14      158.27      184.08      5.67 o 
  -2   0  14       28.06       34.71      3.29 o 
  -1   0  14       47.00       42.30      3.40 o 
   0   0  14       45.16       52.06      3.74 o 
 -10   1  14       13.31       17.64      1.60 o 
  -9   1  14       46.35       45.19      2.25 o 
  -8   1  14       22.70       23.18      3.40 o 
  -7   1  14       11.93        7.31      1.48 o 
  -6   1  14       18.09       18.30      3.12 o 
  -5   1  14        0.17        1.42      2.44 o 
  -4   1  14        0.60        0.34      1.32 o 
  -3   1  14        3.59        7.73      2.21 o 
  -2   1  14        3.46        2.47      1.48 o 
  -1   1  14        1.73        0.68      1.44 o 
   0   1  14       12.86       11.00      1.60 o 
  -9   2  14        0.27        1.01      1.28 o 
  -8   2  14        3.98        3.05      1.36 o 
  -7   2  14       20.01       24.60      3.18 o 
  -6   2  14        7.51        6.05      1.40 o 
  -5   2  14        0.47        1.19      2.33 o 
  -4   2  14        0.02       -1.19      1.28 o 
  -3   2  14       49.65       47.50      2.45 o 
  -2   2  14       13.94        7.75      2.15 o 
  -1   2  14        0.01        1.62      1.40 o 
   0   2  14        2.01        2.74      1.56 o 
  -9   3  14        0.71        0.67      1.25 o 
  -8   3  14       33.17       39.50      2.23 o 
  -7   3  14        7.72        6.22      1.76 o 
  -6   3  14       14.96       16.81      1.60 o 
  -5   3  14       16.27       12.98      1.52 o 
  -4   3  14        0.15       -1.02      1.32 o 
  -3   3  14        0.88       -0.11      1.32 o 
  -2   3  14        1.79        1.54      1.93 o 
  -1   3  14        3.13        5.19      1.56 o 
  -8   4  14       32.55       42.40      2.38 o 
  -7   4  14        0.82        2.81      1.34 o 
  -6   4  14        0.07       -1.02      1.28 o 
  -5   4  14        0.25       -0.64      1.40 o 
  -4   4  14       11.90       17.02      1.70 o 
  -3   4  14       21.52       19.74      1.76 o 
  -2   4  14       30.61       41.39      2.67 o 
                                                 
